# Supplementary material for: Crystal structure and Hirshfeld analysis of poly[bis­(N,O-di­methyl­hydroxyl­ammonium) [di-μ2-iodido-di­iodido­plumbate(II)]]
Source: Acta Crystallogr E Crystallogr Commun. 2025 Nov 11;81(Pt 12):1136–9. doi: 10.1107/S2056989025009661 (PMC12810266; doi:10.1107/S2056989025009661)
Supplement: Supplementary file 1 [file e-81-01136-sup1.cif]

##############################################################################
#                                                                            #
# This CIF contains the data in a paper accepted for publication in          #
# Acta Crystallographica Section E. It conforms to the requirements of       #
# Notes for Authors for Acta Crystallographica Section E, and has been       #
# peer reviewed under the auspices of the IUCr Commission on Journals.       #
#                                                                            #
# Full details of the Crystallographic Information File format               #
# are given in the paper "The Crystallographic Information File (CIF):       #
# a New Standard Archive File for Crystallography" by S. R. Hall, F. H.      #
# Allen and I. D. Brown [Acta Cryst. (1991), A47, 655-685].                  #
#                                                                            #
# The current version of the core CIF dictionary is obtainable from          #
# ftp://ftp.iucr.org/pub/cif_core.dic.                                       #
#                                                                            #
# Software is freely available for graphical display of the structure(s)     #
# in this CIF. For information consult the CIF software page                 #
# http://www.iucr.org/resources/cif/software.                                #
#                                                                            #
# This file may be used for bona fide research purposes within the           #
# scientific community so long as proper attribution is given to the journal # 
# article from which it was obtained.                                        #
#                                                                            #
##############################################################################
data_I
_audit_creation_method
;
Olex2 1.3
(compiled 2020.11.12 svn.r5f609507 for OlexSys, GUI svn.r6408)
;
_journal_date_recd_electronic     2025-10-15
_journal_date_accepted     2025-10-31
_journal_name_full     'Acta Crystallographica, Section E'
_journal_year     2025
_journal_volume     81
_journal_issue      1
_journal_page_first     0
_journal_page_last     0
_journal_paper_category     GM
_journal_paper_doi     10.1107/S2056989025009661
_journal_coeditor_code     WM5774
_publ_contact_author_name     'Hanna R. Petrosova'
_publ_contact_author_address
;
Department of Chemistry, Taras Shevchenko National University of Kyiv, Volodymyrska str. 64/13, 01601 Kyiv, Ukraine
;
_publ_contact_author_email     'anna.petrosova@knu.ua'
_publ_contact_author_fax     ?
_publ_contact_author_phone     ?
_publ_section_title
;
Crystal structure and Hirshfeld analysis of
poly[bis(<i>N</i>,<i>O</i>-dimethylhydroxylammonium)
[di-\m~2~-iodido-diiodidoplumbate(II)]]
;
_publ_section_title_footnote     .
loop_
    _publ_author_name
    _publ_author_footnote
    _publ_author_address
    'Petrosova, Hanna R.' .
;
Department of Chemistry, Taras Shevchenko National University of Kyiv,
Volodymyrska st. 64/13, 01601 Kyiv,
Ukraine
;
    'Semenikhin, Oleksandr A.' .
;
Department of Chemistry, Taras Shevchenko National University of Kyiv,
Volodymyrska st. 64/13, 01601 Kyiv,
Ukraine
;
    'Pavlenko, Vadim A.' .
;
Department of Chemistry, Taras Shevchenko National University of Kyiv,
Volodymyrska st. 64/13, 01601 Kyiv,
Ukraine
;
    'Naumova, Dina D.' .
;
Department of Chemistry, Taras Shevchenko National University of Kyiv,
Volodymyrska st. 64/13, 01601 Kyiv,
Ukraine
;
    'Apostu, Mircea-Odin' .
;
Department of Chemistry, Faculty of Chemistry Al. I. Cuza University of Iasi,
Carol I Blvd 11, 700506 Iasi,
Romania
;
_publ_section_synopsis
;
The crystal structure of (C~2~H~8~NO)~2~[PbI~4~] is layered and can be derived
from the perovskite structure where the
<i>N</i>,<i>O</i>-dimethylhydroxylammonium cations are organized in layers and
bound to the anionic layers through N---H...I interactions.
;
_chemical_name_systematic
;
Poly[bis(<i>N</i>,<i>O</i>-dimethylhydroxylammonium)
[di-\m~2~-iodido-diiodidoplumbate(II)]]
;
_chemical_name_common     ?
_chemical_formula_moiety     'I4 Pb, 2(C2 H8 N O +), I4 Pb 2-'
_chemical_formula_sum     'C4 H16 I4 N2 O2 Pb'
_chemical_formula_iupac     '(C2 H8 N O)2 [Pb I4]'
_chemical_formula_weight     838.98
_chemical_melting_point     ?
_space_group_crystal_system     monoclinic
_space_group_name_H-M_alt     'C 1 2/c 1'
_space_group_name_Hall     '-C 2yc'
loop_
    _space_group_symop_operation_xyz
    'x, y, z'
    '-x, y, -z+1/2'
    'x+1/2, y+1/2, z'
    '-x+1/2, y+1/2, -z+1/2'
    '-x, -y, -z'
    'x, -y, z-1/2'
    '-x+1/2, -y+1/2, -z'
    'x+1/2, -y+1/2, z-1/2'
_cell_length_a     8.9536(8)
_cell_length_b     8.9538(6)
_cell_length_c     22.300(2)
_cell_angle_alpha     90
_cell_angle_beta     95.751(8)
_cell_angle_gamma     90
_cell_volume     1778.8(3)
_cell_formula_units_Z     4
_cell_measurement_reflns_used     1334
_cell_measurement_theta_min     3.2190
_cell_measurement_theta_max     28.3900
_cell_measurement_temperature     293(2)
loop_
    _twin_individual_id
    _twin_individual_mass_fraction_refined
    1 0.34222
    2 0.09289
    3 0.29383
    4 0.27106
_exptl_crystal_description     plate
_exptl_crystal_colour     'clear light red'
_exptl_crystal_size_max     0.05
_exptl_crystal_size_mid     0.05
_exptl_crystal_size_min     0.01
_exptl_crystal_density_diffrn     3.133
_exptl_crystal_density_meas     ?
_exptl_crystal_density_method     ?
_exptl_crystal_F_000     1456
_exptl_absorpt_coefficient_mu     16.412
_exptl_absorpt_correction_type     multi-scan
_exptl_absorpt_process_details
;
(CrysAlisPro; Rigaku OD, 2022)
;
_exptl_absorpt_correction_T_min     0.37742
_exptl_absorpt_correction_T_max     1.00000
_diffrn_ambient_temperature     293(2)
_diffrn_source     'fine-focus sealed X-ray tube'
_diffrn_radiation_type     'Mo K\a'
_diffrn_radiation_wavelength     0.71073
_diffrn_radiation_monochromator     graphite
_diffrn_measurement_device_type     'Xcalibur, Eos'
_diffrn_measurement_device     'four-circle diffractometer'
_diffrn_measurement_method     '\w scans'
_diffrn_detector     'CCD plate'
_diffrn_detector_area_resol_mean     16.1593
_diffrn_reflns_number     2043
_diffrn_reflns_av_R_equivalents     0.0648
_diffrn_reflns_av_unetI/netI     0.0860
_diffrn_reflns_theta_min     1.836
_diffrn_reflns_theta_max     29.191
_diffrn_reflns_theta_full     25.242
_diffrn_measured_fraction_theta_max     0.842
_diffrn_measured_fraction_theta_full     0.994
_diffrn_reflns_limit_h_min     -12
_diffrn_reflns_limit_h_max     12
_diffrn_reflns_limit_k_min     -12
_diffrn_reflns_limit_k_max     12
_diffrn_reflns_limit_l_min     -30
_diffrn_reflns_limit_l_max     30
_diffrn_radiation_probe     x-ray
_refine_special_details
;
 Refined as a 4-component twin.
;
_reflns_number_total     2043
_reflns_number_gt     1393
_reflns_threshold_expression     'I > 2\s(I)'
_refine_ls_structure_factor_coef     Fsqd
_refine_ls_matrix_type     full
_refine_ls_R_factor_all     0.0973
_refine_ls_R_factor_gt     0.0601
_refine_ls_wR_factor_gt     0.1216
_refine_ls_wR_factor_ref     0.1444
_refine_ls_goodness_of_fit_ref     1.052
_refine_ls_restrained_S_all     1.052
_refine_ls_number_reflns     2043
_refine_ls_number_parameters     65
_refine_ls_number_restraints     3
_refine_ls_hydrogen_treatment     constr
_refine_ls_weighting_scheme     calc
_refine_ls_weighting_details
              'w=1/[\s^2^(Fo^2^)+(0.0460P)^2^+3.2533P] where P=(Fo^2^+2Fc^2^)/3'
_atom_sites_solution_hydrogens     geom
_atom_sites_solution_primary     dual
_atom_sites_solution_secondary     ?
_refine_ls_shift/su_max     0.000
_refine_ls_shift/su_mean     0.000
_refine_diff_density_max     1.808
_refine_diff_density_min     -1.912
_refine_ls_extinction_method     none
_refine_ls_extinction_coef     .
loop_
    _atom_type_symbol
    _atom_type_description
    _atom_type_scat_dispersion_real
    _atom_type_scat_dispersion_imag
    _atom_type_scat_source
    'C' 'C' 0.0033 0.0016
                         'International Tables Vol C Tables 4.2.6.8 and 6.1.1.4'
    'H' 'H' 0.0000 0.0000
                         'International Tables Vol C Tables 4.2.6.8 and 6.1.1.4'
    'I' 'I' -0.4742 1.8119
                         'International Tables Vol C Tables 4.2.6.8 and 6.1.1.4'
    'N' 'N' 0.0061 0.0033
                         'International Tables Vol C Tables 4.2.6.8 and 6.1.1.4'
    'O' 'O' 0.0106 0.0060
                         'International Tables Vol C Tables 4.2.6.8 and 6.1.1.4'
    'Pb' 'Pb' -3.3944 10.1111
                         'International Tables Vol C Tables 4.2.6.8 and 6.1.1.4'
_computing_data_collection
;
CrysAlisPro (Rigaku OD, 2022)
;
_computing_cell_refinement
;
CrysAlisPro (Rigaku OD, 2022)
;
_computing_data_reduction
;
CrysAlisPro (Rigaku OD, 2022)
;
_computing_structure_solution
;
<i>SHELXT</i> (Sheldrick, 2015a)
;
_computing_structure_refinement
;
SHELXL (Sheldrick, 2015b)
;
_computing_molecular_graphics
;
Olex2 (Dolomanov <i>et al.</i>,  2009)
;
_computing_publication_material
;
publCIF (Westrip, 2010)
;
loop_
    _atom_site_type_symbol
    _atom_site_label
    _atom_site_fract_x
    _atom_site_fract_y
    _atom_site_fract_z
    _atom_site_U_iso_or_equiv
    _atom_site_adp_type
    _atom_site_calc_flag
    _atom_site_occupancy
    _atom_site_disorder_assembly
    _atom_site_disorder_group
    Pb Pb1 0.500000 0.18968(14) 0.250000 0.0291(3) Uani d 1 . .
    I I1 0.75260(19) 0.43769(17) 0.25702(6) 0.0514(4) Uani d 1 . .
    I I2 0.5225(2) 0.20194(18) 0.39416(6) 0.0529(4) Uani d 1 . .
    O O1 0.622(3) 0.624(2) 0.4578(8) 0.103(8) Uani d 1 . .
    N N1 0.641(2) 0.595(2) 0.3990(8) 0.069(6) Uani d 1 . .
    H H1A 0.626129 0.498099 0.390777 0.083 Uiso calc 1 . .
    H H1B 0.732660 0.619761 0.390781 0.083 Uiso calc 1 . .
    C C2 0.524(3) 0.689(3) 0.3634(10) 0.075(8) Uani d 1 . .
    H H2A 0.508029 0.651308 0.322888 0.113 Uiso calc 1 . .
    H H2B 0.558651 0.790214 0.362640 0.113 Uiso calc 1 . .
    H H2C 0.432024 0.684702 0.381801 0.113 Uiso calc 1 . .
    C C1 0.726(3) 0.520(3) 0.4929(10) 0.090(10) Uani d 1 . .
    H H1C 0.804448 0.491127 0.469112 0.135 Uiso calc 1 . .
    H H1D 0.671575 0.433226 0.503564 0.135 Uiso calc 1 . .
    H H1E 0.768524 0.569215 0.528928 0.135 Uiso calc 1 . .
loop_
    _atom_site_aniso_label
    _atom_site_aniso_U_11
    _atom_site_aniso_U_22
    _atom_site_aniso_U_33
    _atom_site_aniso_U_12
    _atom_site_aniso_U_13
    _atom_site_aniso_U_23
    Pb1 0.0223(12) 0.0246(13) 0.0405(5) 0.000 0.0032(7) 0.000
    I1 0.0349(15) 0.0373(17) 0.0827(10) -0.0157(5) 0.0090(11) -0.0014(11)
    I2 0.0619(13) 0.0579(12) 0.0377(7) -0.0162(8) -0.0005(9) 0.0023(8)
    O1 0.13(2) 0.092(19) 0.101(16) -0.005(14) 0.053(16) -0.003(16)
    N1 0.038(14) 0.070(17) 0.100(16) -0.014(12) 0.010(12) -0.013(15)
    C2 0.07(3) 0.08(3) 0.068(16) 0.008(15) -0.017(18) -0.034(16)
    C1 0.08(3) 0.10(3) 0.08(2) -0.018(17) -0.034(19) 0.04(2)
_geom_special_details
;
 All esds (except the esd in the dihedral angle between two l.s. planes)
 are estimated using the full covariance matrix.  The cell esds are taken
 into account individually in the estimation of esds in distances, angles
 and torsion angles; correlations between esds in cell parameters are only
 used when they are defined by crystal symmetry.  An approximate (isotropic)
 treatment of cell esds is used for estimating esds involving l.s. planes.
;
loop_
    _geom_bond_atom_site_label_1
    _geom_bond_atom_site_label_2
    _geom_bond_site_symmetry_2
    _geom_bond_distance
    _geom_bond_publ_flag
    Pb1 I1 . 3.1622(16) ?
    Pb1 I1 2_655 3.1623(15) ?
    Pb1 I1 4_645 3.1767(15) ?
    Pb1 I1 3_445 3.1767(16) ?
    Pb1 I2 2_655 3.2028(13) ?
    Pb1 I2 . 3.2028(13) ?
    O1 N1 . 1.363(9) ?
    O1 C1 . 1.481(10) ?
    N1 H1A . 0.8900 ?
    N1 H1B . 0.8900 ?
    N1 C2 . 1.504(10) ?
    C2 H2A . 0.9600 ?
    C2 H2B . 0.9600 ?
    C2 H2C . 0.9600 ?
    C1 H1C . 0.9600 ?
    C1 H1D . 0.9600 ?
    C1 H1E . 0.9600 ?
loop_
    _geom_angle_atom_site_label_1
    _geom_angle_atom_site_label_2
    _geom_angle_atom_site_label_3
    _geom_angle_site_symmetry_1
    _geom_angle_site_symmetry_3
    _geom_angle
    _geom_angle_publ_flag
    I1 Pb1 I1 . 2_655 90.79(8) ?
    I1 Pb1 I1 2_655 3_445 90.138(7) ?
    I1 Pb1 I1 . 3_445 174.33(5) ?
    I1 Pb1 I1 2_655 4_645 174.33(5) ?
    I1 Pb1 I1 . 4_645 90.138(6) ?
    I1 Pb1 I1 3_445 4_645 89.49(8) ?
    I1 Pb1 I2 4_645 . 95.73(4) ?
    I1 Pb1 I2 3_445 . 87.07(5) ?
    I1 Pb1 I2 3_445 2_655 95.73(4) ?
    I1 Pb1 I2 2_655 2_655 87.34(4) ?
    I1 Pb1 I2 . . 87.34(4) ?
    I1 Pb1 I2 2_655 . 89.90(4) ?
    I1 Pb1 I2 4_645 2_655 87.07(5) ?
    I1 Pb1 I2 . 2_655 89.90(4) ?
    I2 Pb1 I2 . 2_655 176.07(7) ?
    Pb1 I1 Pb1 . 3 174.33(5) ?
    N1 O1 C1 . . 104.9(17) ?
    O1 N1 H1A . . 110.8 ?
    O1 N1 H1B . . 110.8 ?
    O1 N1 C2 . . 104.7(17) ?
    H1A N1 H1B . . 108.9 ?
    C2 N1 H1A . . 110.8 ?
    C2 N1 H1B . . 110.8 ?
    N1 C2 H2A . . 109.5 ?
    N1 C2 H2B . . 109.5 ?
    N1 C2 H2C . . 109.5 ?
    H2A C2 H2B . . 109.5 ?
    H2A C2 H2C . . 109.5 ?
    H2B C2 H2C . . 109.5 ?
    O1 C1 H1C . . 109.5 ?
    O1 C1 H1D . . 109.5 ?
    O1 C1 H1E . . 109.5 ?
    H1C C1 H1D . . 109.5 ?
    H1C C1 H1E . . 109.5 ?
    H1D C1 H1E . . 109.5 ?
loop_
    _geom_torsion_atom_site_label_1
    _geom_torsion_atom_site_label_2
    _geom_torsion_atom_site_label_3
    _geom_torsion_atom_site_label_4
    _geom_torsion_site_symmetry_1
    _geom_torsion_site_symmetry_2
    _geom_torsion_site_symmetry_3
    _geom_torsion_site_symmetry_4
    _geom_torsion
    _geom_torsion_publ_flag
    C1 O1 N1 C2 . . . . 174(2) ?
loop_
    _geom_hbond_atom_site_label_D
    _geom_hbond_atom_site_label_H
    _geom_hbond_atom_site_label_A
    _geom_hbond_site_symmetry_A
    _geom_hbond_distance_DH
    _geom_hbond_distance_HA
    _geom_hbond_distance_DA
    _geom_hbond_angle_DHA
    _geom_hbond_publ_flag
    N1 H1A I2 . 0.89 2.81 3.674(18) 162.1 yes
    N1 H1B I2 3 0.89 2.69 3.560(18) 166.5 yes
    C1 H1D O1 5_666 0.96 2.89 3.64(3) 135.5 yes
    C1 H1E O1 7_666 0.96 2.92 3.59(4) 128.0 yes
_shelx_space_group_comment
;
The symmetry employed for this shelxl refinement is uniquely defined
by the following loop, which should always be used as a source of
symmetry information in preference to the above space-group names.
They are only intended as comments.
;
_shelx_estimated_absorpt_T_min     0.494
_shelx_estimated_absorpt_T_max     0.853
_shelx_hkl_file
;
   2   0   0   27638    1234   1
  -4   0   2  608436    9394  -2
   0  -4  -1  608436    9394  -3
   0   4  -1  608436    9394  -4
   4   0   0  608436    9394   1
   6   0   0    5102    1513   1
  -8   0   4  109471    7874  -2
   0  -8  -2  109471    7874  -3
   0   8  -2  109471    7874  -4
   8   0   0  109471    7874   1
  10   0   0     -52     338   1
  -1  -1   0   21555    1007  -3
   1   1   0   21555    1007   1
   1   3  -1   46837    4593  -4
   3   1   0   46837    4593   1
  -1  -5  -1   10170     643  -3
   5   1   0   10170     643   1
   1   7  -2    2878    1095  -4
   7   1   0    2878    1095   1
  -1  -9  -2    2060    1333  -3
   9   1   0    2060    1333   1
   1  11  -3     551     792  -4
  11   1   0     551     792   1
   0  -2   0   30325    2285  -2
   0   2   0   30325    2285   1
  -2  -2   1  792899   12552  -2
  -2  -2   0  792899   12552  -3
   2   2  -1  792899   12552  -4
   2   2   0  792899   12552   1
  -4  -2   2   11667     950  -2
   4   2   0   11667     950   1
  -6  -2   3  150306    5335  -2
  -2  -6  -1  150306    5335  -3
   2   6  -2  150306    5335  -4
   6   2   0  150306    5335   1
  -8  -2   4    2456    1481  -2
   8   2   0    2456    1481   1
 -10  -2   5   17922    3843  -2
  -2 -10  -2   17922    3843  -3
   2  10  -3   17922    3843  -4
  10   2   0   17922    3843   1
   3   1  -1  190800    8297  -4
   1   3   0  190800    8297   1
  -3  -3   0  134789    9451  -3
   3   3   0  134789    9451   1
   3   5  -2   62713    3047  -4
   5   3   0   62713    3047   1
  -3  -7  -1   14377    1625  -3
   7   3   0   14377    1625   1
   3   9  -3   11754    3028  -4
   9   3   0   11754    3028   1
   0  -4   0    3958    1043  -2
   0   4   0    3958    1043   1
  -2  -4   1    6356     935  -2
   2   4   0    6356     935   1
  -4  -4   2   11708    1348  -2
  -4  -4   0   11708    1348  -3
   4   4  -2   11708    1348  -4
   4   4   0   11708    1348   1
  -6  -4   3    1773     583  -2
   6   4   0    1773     583   1
  -8  -4   4     582     287  -2
  -4  -8  -1     582     287  -3
   4   8  -3     582     287  -4
   8   4   0     582     287   1
 -10  -4   5      65     384  -2
  10   4   0      65     384   1
  -5  -1   1  100475    6669  -3
   1   5   0  100475    6669   1
   5   3  -2   76107    5247  -4
   3   5   0   76107    5247   1
  -5  -5   0   40304    2813  -3
   5   5   0   40304    2813   1
   5   7  -3   27668    2614  -4
   7   5   0   27668    2614   1
  -5  -9  -1    2635    1434  -3
   9   5   0    2635    1434   1
   0  -6   0     -34     467  -2
   0   6   0     -34     467   1
  -2  -6   1  149400    3861  -2
  -6  -2   1  149400    3861  -3
   6   2  -2  149400    3861  -4
   2   6   0  149400    3861   1
  -4  -6   2    1302     933  -2
   4   6   0    1302     933   1
  -6  -6   3   33786    2805  -2
  -6  -6   0   33786    2805  -3
   6   6  -3   33786    2805  -4
   6   6   0   33786    2805   1
  -8  -6   4     409     369  -2
   8   6   0     409     369   1
   7   1  -2   22479    2163  -4
   1   7   0   22479    2163   1
  -7  -3   1   12370    1692  -3
   3   7   0   12370    1692   1
   7   5  -3   12354    1834  -4
   5   7   0   12354    1834   1
  -7  -7   0    2644     922  -3
   7   7   0    2644     922   1
   0  -8   0  158268    8254  -2
  -8   0   2  158268    8254  -3
   8   0  -2  158268    8254  -4
   0   8   0  158268    8254   1
  -2  -8   1    3059    1037  -2
   2   8   0    3059    1037   1
  -4  -8   2  109974    5355  -2
  -8  -4   1  109974    5355  -3
   8   4  -3  109974    5355  -4
   4   8   0  109974    5355   1
  -6  -8   3     594     271  -2
   6   8   0     594     271   1
  -8  -8   4   28518    4165  -2
  -8  -8   0   28518    4165  -3
   8   8  -4   28518    4165  -4
   8   8   0   28518    4165   1
  -9  -1   2    1482     916  -3
   1   9   0    1482     916   1
   9   3  -3    5171    1519  -4
   3   9   0    5171    1519   1
  -9  -5   1    -106     421  -3
   5   9   0    -106     421   1
   9   7  -4    2133    1101  -4
   7   9   0    2133    1101   1
   0 -10   0    1884    1011  -2
   0  10   0    1884    1011   1
  -2 -10   1   33959    2595  -2
 -10  -2   2   33959    2595  -3
  10   2  -3   33959    2595  -4
   2  10   0   33959    2595   1
  -4 -10   2     619     421  -2
   4  10   0     619     421   1
  -6 -10   3   12065    3862  -2
 -10  -6   1   12065    3862  -3
  10   6  -4   12065    3862  -4
   6  10   0   12065    3862   1
  11   1  -3    7436    2179  -4
   1  11   0    7436    2179   1
 -11  -3   2    5757    2023  -3
   3  11   0    5757    2023   1
  -1  11   2    6153    2423  -3
 -11   1   1    6153    2423   1
   1  -9   1   16603    2429  -4
  -9   1   1   16603    2429   1
  -1   7   1   50061    3721  -3
  -7   1   1   50061    3721   1
   1  -5   0  144057    7161  -4
  -5   1   1  144057    7161   1
  -1   3   0  156828    6610  -3
  -3   1   1  156828    6610   1
   1  -1  -1  187056    4569  -4
  -1   1   1  187056    4569   1
  -1  -1  -1  187437    2574  -3
   1   1   1  187437    2574   1
   1   3  -2   73370    1582  -4
   3   1   1   73370    1582   1
  -1  -5  -2   14454     810  -3
   5   1   1   14454     810   1
   1   7  -3   12325    1806  -4
   7   1   1   12325    1806   1
  -1  -9  -3    2709    1045  -3
   9   1   1    2709    1045   1
   1  11  -4    3947    1885  -4
  11   1   1    3947    1885   1
  10  -2  -4   26718    4721  -2
  -2  10   2   26718    4721  -3
   2 -10   1   26718    4721  -4
 -10   2   1   26718    4721   1
   8  -2  -3    1331    1162  -2
  -8   2   1    1331    1162   1
   6  -2  -2  156406    4583  -2
  -2   6   1  156406    4583  -3
   2  -6   0  156406    4583  -4
  -6   2   1  156406    4583   1
   4  -2  -1    4958     864  -2
  -4   2   1    4958     864   1
   2  -2   0  730586   14001  -2
  -2   2   0  730586   14001  -3
   2  -2  -1  730586   14001  -4
  -2   2   1  730586   14001   1
   0  -2   1   10823     931  -2
   0   2   1   10823     931   1
  -2  -2   2  272809    4166  -2
  -2  -2  -1  272809    4166  -3
   2   2  -2  272809    4166  -4
   2   2   1  272809    4166   1
  -4  -2   3     892     473  -2
   4   2   1     892     473   1
  -6  -2   4   57858    4849  -2
  -2  -6  -2   57858    4849  -3
   2   6  -3   57858    4849  -4
   6   2   1   57858    4849   1
  -8  -2   5     486     954  -2
   8   2   1     486     954   1
 -10  -2   6   13173    3151  -2
  -2 -10  -3   13173    3151  -3
   2  10  -4   13173    3151  -4
  10   2   1   13173    3151   1
  -3   9   2    9004    2602  -3
  -9   3   1    9004    2602   1
   3  -7   0   16123    1742  -4
  -7   3   1   16123    1742   1
  -3   5   1   16091    1609  -3
  -5   3   1   16091    1609   1
   3  -3  -1   40579    3495  -4
  -3   3   1   40579    3495   1
  -3   1   0   64554    3190  -3
  -1   3   1   64554    3190   1
   3   1  -2   18014     636  -4
   1   3   1   18014     636   1
  -3  -3  -1    8819     887  -3
   3   3   1    8819     887   1
   3   5  -3   12484    1039  -4
   5   3   1   12484    1039   1
  -3  -7  -2    1201     425  -3
   7   3   1    1201     425   1
   3   9  -4    3666    1785  -4
   9   3   1    3666    1785   1
  10  -4  -4      80     787  -2
 -10   4   1      80     787   1
   8  -4  -3  114220    5001  -2
  -4   8   2  114220    5001  -3
   4  -8   0  114220    5001  -4
  -8   4   1  114220    5001   1
   6  -4  -2    6686    1133  -2
  -6   4   1    6686    1133   1
   4  -4  -1  525412    9471  -2
  -4   4   1  525412    9471  -3
   4  -4  -1  525412    9471  -4
  -4   4   1  525412    9471   1
   2  -4   0   12553    1280  -2
  -2   4   1   12553    1280   1
   0  -4   1  677796   10729  -2
  -4   0   0  677796   10729  -3
   4   0  -2  677796   10729  -4
   0   4   1  677796   10729   1
  -2  -4   2    2722     594  -2
   2   4   1    2722     594   1
  -4  -4   3  223756    6069  -2
  -4  -4  -1  223756    6069  -3
   4   4  -3  223756    6069  -4
   4   4   1  223756    6069   1
  -6  -4   4     525     375  -2
   6   4   1     525     375   1
  -8  -4   5   47902    3255  -2
  -4  -8  -2   47902    3255  -3
   4   8  -4   47902    3255  -4
   8   4   1   47902    3255   1
 -10  -4   6     509     750  -2
  10   4   1     509     750   1
   5  -9   0     613     702  -4
  -9   5   1     613     702   1
  -5   7   2    5069    1445  -3
  -7   5   1    5069    1445   1
   5  -5  -1    3466     989  -4
  -5   5   1    3466     989   1
  -5   3   1   10459    2069  -3
  -3   5   1   10459    2069   1
   5  -1  -2    7102    1439  -4
  -1   5   1    7102    1439   1
  -5  -1   0    6040     842  -3
   1   5   1    6040     842   1
   5   3  -3    1856    1086  -4
   3   5   1    1856    1086   1
  -5  -5  -1     606     427  -3
   5   5   1     606     427   1
   5   7  -4    1140     864  -4
   7   5   1    1140     864   1
  -5  -9  -2     429     820  -3
   9   5   1     429     820   1
   8  -6  -3    2827    1009  -2
  -8   6   1    2827    1009   1
   6  -6  -2  101295    4923  -2
  -6   6   2  101295    4923  -3
   6  -6  -1  101295    4923  -4
  -6   6   1  101295    4923   1
   4  -6  -1    9194    2128  -2
  -4   6   1    9194    2128   1
   2  -6   0  185847    4355  -2
  -6   2   1  185847    4355  -3
   6  -2  -2  185847    4355  -4
  -2   6   1  185847    4355   1
   0  -6   1    6208    1027  -2
   0   6   1    6208    1027   1
  -2  -6   2  138200    6115  -2
  -6  -2   0  138200    6115  -3
   6   2  -3  138200    6115  -4
   2   6   1  138200    6115   1
  -4  -6   3    2055     704  -2
   4   6   1    2055     704   1
  -6  -6   4   40323    3087  -2
  -6  -6  -1   40323    3087  -3
   6   6  -4   40323    3087  -4
   6   6   1   40323    3087   1
  -8  -6   5    -371     589  -2
   8   6   1    -371     589   1
   7  -7  -1    6739    1702  -4
  -7   7   1    6739    1702   1
  -7   5   2   28388    2683  -3
  -5   7   1   28388    2683   1
   7  -3  -2   26722    3857  -4
  -3   7   1   26722    3857   1
  -7   1   1   52695    8875  -3
  -1   7   1   52695    8875   1
   7   1  -3   21782    2773  -4
   1   7   1   21782    2773   1
  -7  -3   0   12944    2492  -3
   3   7   1   12944    2492   1
   7   5  -4   11811    1261  -4
   5   7   1   11811    1261   1
  -7  -7  -1    1588     649  -3
   7   7   1    1588     649   1
   8  -8  -3    2066    1111  -2
  -8   8   3    2066    1111  -3
   8  -8  -1    2066    1111  -4
  -8   8   1    2066    1111   1
   6  -8  -2    1351     610  -2
  -6   8   1    1351     610   1
   4  -8  -1    1680     984  -2
  -8   4   2    1680     984  -3
   8  -4  -2    1680     984  -4
  -4   8   1    1680     984   1
   2  -8   0    2847     941  -2
  -2   8   1    2847     941   1
   0  -8   1    1296     581  -2
   0   8   1    1296     581   1
  -2  -8   2     658     367  -2
   2   8   1     658     367   1
  -4  -8   3    1959     838  -2
  -8  -4   0    1959     838  -3
   8   4  -4    1959     838  -4
   4   8   1    1959     838   1
  -6  -8   4     536     715  -2
   6   8   1     536     715   1
  -8  -8   5     213     455  -2
  -8  -8  -1     213     455  -3
   8   8  -5     213     455  -4
   8   8   1     213     455   1
  -9   7   3   13929    3206  -3
  -7   9   1   13929    3206   1
   9  -5  -2   13362    1674  -4
  -5   9   1   13362    1674   1
  -9   3   2   19501    2697  -3
  -3   9   1   19501    2697   1
   9  -1  -3   14379    1863  -4
  -1   9   1   14379    1863   1
  -9  -1   1   16451    3901  -3
   1   9   1   16451    3901   1
   9   3  -4   13058    1704  -4
   3   9   1   13058    1704   1
  -9  -5   0    3169     919  -3
   5   9   1    3169     919   1
   9   7  -5    4522    1724  -4
   7   9   1    4522    1724   1
   4 -10  -1     502     606  -2
  -4  10   1     502     606   1
   2 -10   0   30574    2437  -2
 -10   2   2   30574    2437  -3
  10  -2  -3   30574    2437  -4
  -2  10   1   30574    2437   1
   0 -10   1       2     325  -2
   0  10   1       2     325   1
  -2 -10   2   20987    2071  -2
 -10  -2   1   20987    2071  -3
  10   2  -4   20987    2071  -4
   2  10   1   20987    2071   1
  -4 -10   3    1377     764  -2
   4  10   1    1377     764   1
  -6 -10   4    7065    3157  -2
 -10  -6   0    7065    3157  -3
  10   6  -5    7065    3157  -4
   6  10   1    7065    3157   1
  11  -3  -3    3064    1142  -4
  -3  11   1    3064    1142   1
 -11   1   2    2407    1972  -3
  -1  11   1    2407    1972   1
  11   1  -4    2104    1062  -4
   1  11   1    2104    1062   1
 -11  -3   1    2608    1730  -3
   3  11   1    2608    1730   1
   0 -12   1   22532    4099  -2
 -12   0   2   22532    4099  -3
  12   0  -4   22532    4099  -4
   0  12   1   22532    4099   1
 -10   0   2     438     764   1
   8   0  -2  172590    5791  -2
   0   8   0  172590    5791  -3
   0  -8   0  172590    5791  -4
  -8   0   2  172590    5791   1
  -6   0   2    2075     917   1
   4   0   0  587724    8977  -2
   0   4  -1  587724    8977  -3
   0  -4  -1  587724    8977  -4
  -4   0   2  587724    8977   1
  -2   0   2    2415     346   1
   0   0   2  131660  163734  -2
   0   0  -2  131660  163734  -3
   0   0  -2  131660  163734  -4
   0   0   2  131660  163734   1
   2   0   2   30856    1039   1
  -4   0   4  134668    7056  -2
   0  -4  -3  134668    7056  -3
   0   4  -3  134668    7056  -4
   4   0   2  134668    7056   1
   6   0   2    6838    1661   1
  -8   0   6   44385    5067  -2
   0  -8  -4   44385    5067  -3
   0   8  -4   44385    5067  -4
   8   0   2   44385    5067   1
  10   0   2    -499     953   1
  -1  11   1    2977    1652  -3
 -11   1   2    2977    1652   1
   1  -9   0     502     618  -4
  -9   1   2     502     618   1
  -1   7   0   16566    3120  -3
  -7   1   2   16566    3120   1
   1  -5  -1    8088     693  -4
  -5   1   2    8088     693   1
  -1   3  -1   14940    1664  -3
  -3   1   2   14940    1664   1
   1  -1  -2    2385     223  -4
  -1   1   2    2385     223   1
  -1  -1  -2   31761    1631  -3
   1   1   2   31761    1631   1
   1   3  -3    3691     626  -4
   3   1   2    3691     626   1
  -1  -5  -3    3961    1108  -3
   5   1   2    3961    1108   1
   1   7  -4    1239     572  -4
   7   1   2    1239     572   1
  -1  -9  -4    3755    1937  -3
   9   1   2    3755    1937   1
   1  11  -5     267     406  -4
  11   1   2     267     406   1
  10  -2  -3   33531    5143  -2
  -2  10   1   33531    5143  -3
   2 -10   0   33531    5143  -4
 -10   2   2   33531    5143   1
   8  -2  -2    2581     737  -2
  -8   2   2    2581     737   1
   6  -2  -1  176360    4769  -2
  -2   6   0  176360    4769  -3
   2  -6  -1  176360    4769  -4
  -6   2   2  176360    4769   1
   4  -2   0    3791     641  -2
  -4   2   2    3791     641   1
   2  -2   1  251629    3969  -2
  -2   2  -1  251629    3969  -3
   2  -2  -2  251629    3969  -4
  -2   2   2  251629    3969   1
   0  -2   2    2718     188  -2
   0   2   2    2718     188   1
  -2  -2   3  114490    2590  -2
  -2  -2  -2  114490    2590  -3
   2   2  -3  114490    2590  -4
   2   2   2  114490    2590   1
  -4  -2   4   18699    1508  -2
   4   2   2   18699    1508   1
  -6  -2   5   32347    2113  -2
  -2  -6  -3   32347    2113  -3
   2   6  -4   32347    2113  -4
   6   2   2   32347    2113   1
  -8  -2   6    1240    1013  -2
   8   2   2    1240    1013   1
 -10  -2   7   13377    3413  -2
  -2 -10  -4   13377    3413  -3
   2  10  -5   13377    3413  -4
  10   2   2   13377    3413   1
  -3   9   1   22323    3973  -3
  -9   3   2   22323    3973   1
   3  -7  -1   32107    2359  -4
  -7   3   2   32107    2359   1
  -3   5   0   78847    9676  -3
  -5   3   2   78847    9676   1
   3  -3  -2   45977    3773  -4
  -3   3   2   45977    3773   1
  -3   1  -1   91551    3704  -3
  -1   3   2   91551    3704   1
   3   1  -3   12995     748  -4
   1   3   2   12995     748   1
  -3  -3  -2    8084     816  -3
   3   3   2    8084     816   1
   3   5  -4    2350     448  -4
   5   3   2    2350     448   1
  -3  -7  -3    3797    1568  -3
   7   3   2    3797    1568   1
   3   9  -5    3065    1532  -4
   9   3   2    3065    1532   1
  10  -4  -3    1738    1267  -2
 -10   4   2    1738    1267   1
   8  -4  -2    2882     841  -2
  -4   8   1    2882     841  -3
   4  -8  -1    2882     841  -4
  -8   4   2    2882     841   1
   6  -4  -1    1725     415  -2
  -6   4   2    1725     415   1
   4  -4   0    4993     892  -2
  -4   4   0    4993     892  -3
   4  -4  -2    4993     892  -4
  -4   4   2    4993     892   1
   2  -4   1    1713     763  -2
  -2   4   2    1713     763   1
   0  -4   2     192     324  -2
   0   4   2     192     324   1
  -2  -4   3    5289     559  -2
   2   4   2    5289     559   1
  -4  -4   4    1767     501  -2
  -4  -4  -2    1767     501  -3
   4   4  -4    1767     501  -4
   4   4   2    1767     501   1
  -6  -4   5    2762     822  -2
   6   4   2    2762     822   1
  -8  -4   6     424     549  -2
  -4  -8  -3     424     549  -3
   4   8  -5     424     549  -4
   8   4   2     424     549   1
 -10  -4   7    -353     353  -2
  10   4   2    -353     353   1
   5  -9  -1   13150    3217  -4
  -9   5   2   13150    3217   1
  -5   7   1   28770    2638  -3
  -7   5   2   28770    2638   1
   5  -5  -2   29989    3816  -4
  -5   5   2   29989    3816   1
  -5   3   0   47062    4305  -3
  -3   5   2   47062    4305   1
   5  -1  -3   15132    1404  -4
  -1   5   2   15132    1404   1
  -5  -1  -1    9202     620  -3
   1   5   2    9202     620   1
   5   3  -4    8278     659  -4
   3   5   2    8278     659   1
  -5  -5  -2    1230     439  -3
   5   5   2    1230     439   1
   5   7  -5    6034    1251  -4
   7   5   2    6034    1251   1
  -5  -9  -3     147     479  -3
   9   5   2     147     479   1
   8  -6  -2     640     383  -2
  -8   6   2     640     383   1
   6  -6  -1   79691    3100  -2
  -6   6   1   79691    3100  -3
   6  -6  -2   79691    3100  -4
  -6   6   2   79691    3100   1
   4  -6   0      85     537  -2
  -4   6   2      85     537   1
   2  -6   1  130633    3054  -2
  -6   2   0  130633    3054  -3
   6  -2  -3  130633    3054  -4
  -2   6   2  130633    3054   1
   0  -6   2     493     406  -2
   0   6   2     493     406   1
  -2  -6   3   59788    2947  -2
  -6  -2  -1   59788    2947  -3
   6   2  -4   59788    2947  -4
   2   6   2   59788    2947   1
  -4  -6   4    1596     352  -2
   4   6   2    1596     352   1
  -6  -6   5   23815    2398  -2
  -6  -6  -2   23815    2398  -3
   6   6  -5   23815    2398  -4
   6   6   2   23815    2398   1
  -8  -6   6    -103     326  -2
   8   6   2    -103     326   1
   7  -7  -2    2722    1216  -4
  -7   7   2    2722    1216   1
  -7   5   1    6622    1326  -3
  -5   7   2    6622    1326   1
   7  -3  -3    2810    1237  -4
  -3   7   2    2810    1237   1
  -7   1   0    2791    1137  -3
  -1   7   2    2791    1137   1
   7   1  -4    2687     770  -4
   1   7   2    2687     770   1
  -7  -3  -1     691     266  -3
   3   7   2     691     266   1
   7   5  -5    2040     492  -4
   5   7   2    2040     492   1
  -7  -7  -2    1120     592  -3
   7   7   2    1120     592   1
   8  -8  -2   44219    5070  -2
  -8   8   2   44219    5070  -3
   8  -8  -2   44219    5070  -4
  -8   8   2   44219    5070   1
   6  -8  -1    2293     900  -2
  -6   8   2    2293     900   1
   4  -8   0  101066    4809  -2
  -8   4   1  101066    4809  -3
   8  -4  -3  101066    4809  -4
  -4   8   2  101066    4809   1
   2  -8   1     385     378  -2
  -2   8   2     385     378   1
   0  -8   2   93295    8820  -2
  -8   0   0   93295    8820  -3
   8   0  -4   93295    8820  -4
   0   8   2   93295    8820   1
  -2  -8   3     542     497  -2
   2   8   2     542     497   1
  -4  -8   4   46610    3467  -2
  -8  -4  -1   46610    3467  -3
   8   4  -5   46610    3467  -4
   4   8   2   46610    3467   1
  -6  -8   5     389     527  -2
   6   8   2     389     527   1
  -8  -8   6   18477    3312  -2
  -8  -8  -2   18477    3312  -3
   8   8  -6   18477    3312  -4
   8   8   2   18477    3312   1
  -9   7   2    1997    2263  -3
  -7   9   2    1997    2263   1
   9  -5  -3    2197     949  -4
  -5   9   2    2197     949   1
  -9   3   1    6759    1331  -3
  -3   9   2    6759    1331   1
   9  -1  -4     520     548  -4
  -1   9   2     520     548   1
  -9  -1   0    1882     565  -3
   1   9   2    1882     565   1
   9   3  -5    1523     653  -4
   3   9   2    1523     653   1
  -9  -5  -1    1545     699  -3
   5   9   2    1545     699   1
   9   7  -6    2866    1950  -4
   7   9   2    2866    1950   1
   4 -10   0     646     808  -2
  -4  10   2     646     808   1
   2 -10   1   24021    3675  -2
 -10   2   1   24021    3675  -3
  10  -2  -4   24021    3675  -4
  -2  10   2   24021    3675   1
   0 -10   2     570     788  -2
   0  10   2     570     788   1
  -2 -10   3   20374    2068  -2
 -10  -2   0   20374    2068  -3
  10   2  -5   20374    2068  -4
   2  10   2   20374    2068   1
  -4 -10   4     120     507  -2
   4  10   2     120     507   1
  -6 -10   5    5758    3030  -2
 -10  -6  -1    5758    3030  -3
  10   6  -6    5758    3030  -4
   6  10   2    5758    3030   1
  11  -3  -4    2248    1004  -4
  -3  11   2    2248    1004   1
 -11   1   1    8513    2294  -3
  -1  11   2    8513    2294   1
  11   1  -5    3350     991  -4
   1  11   2    3350     991   1
 -11  -3   0    2914    1253  -3
   3  11   2    2914    1253   1
   0 -12   2    -644     868  -2
   0  12   2    -644     868   1
  -1  11   0    6313    2606  -3
 -11   1   3    6313    2606   1
   1  -9  -1   17138    2517  -4
  -9   1   3   17138    2517   1
  -1   7  -1   17921    2653  -3
  -7   1   3   17921    2653   1
   1  -5  -2   17492    2671  -4
  -5   1   3   17492    2671   1
  -1   3  -2   10920    1700  -3
  -3   1   3   10920    1700   1
   1  -1  -3    2729     206  -4
  -1   1   3    2729     206   1
  -1  -1  -3    2144     161  -3
   1   1   3    2144     161   1
   1   3  -4    1422     236  -4
   3   1   3    1422     236   1
  -1  -5  -4     710     219  -3
   5   1   3     710     219   1
   1   7  -5   10277    1149  -4
   7   1   3   10277    1149   1
  -1  -9  -5    5795    2091  -3
   9   1   3    5795    2091   1
  10  -2  -2   27378    4642  -2
  -2  10   0   27378    4642  -3
   2 -10  -1   27378    4642  -4
 -10   2   3   27378    4642   1
   8  -2  -1     301     329  -2
  -8   2   3     301     329   1
   6  -2   0  117969    3812  -2
  -2   6  -1  117969    3812  -3
   2  -6  -2  117969    3812  -4
  -6   2   3  117969    3812   1
   4  -2   1    2432     296  -2
  -4   2   3    2432     296   1
   2  -2   2  109125    2054  -2
  -2   2  -2  109125    2054  -3
   2  -2  -3  109125    2054  -4
  -2   2   3  109125    2054   1
   0  -2   3   61214    1978  -2
   0   2   3   61214    1978   1
  -2  -2   4   68857    1344  -2
  -2  -2  -3   68857    1344  -3
   2   2  -4   68857    1344  -4
   2   2   3   68857    1344   1
  -4  -2   5   10724     711  -2
   4   2   3   10724     711   1
  -6  -2   6   50340    2743  -2
  -2  -6  -4   50340    2743  -3
   2   6  -5   50340    2743  -4
   6   2   3   50340    2743   1
  -8  -2   7    1158    1126  -2
   8   2   3    1158    1126   1
 -10  -2   8   17605    3730  -2
  -2 -10  -5   17605    3730  -3
   2  10  -6   17605    3730  -4
  10   2   3   17605    3730   1
   3 -11  -1    4529    2314  -4
 -11   3   3    4529    2314   1
  -3   9   0    2198    1383  -3
  -9   3   3    2198    1383   1
   3  -7  -2    2299     720  -4
  -7   3   3    2299     720   1
  -3   5  -1    2225     933  -3
  -5   3   3    2225     933   1
   3  -3  -3     849     223  -4
  -3   3   3     849     223   1
  -3   1  -2    7023     499  -3
  -1   3   3    7023     499   1
   3   1  -4    2277     533  -4
   1   3   3    2277     533   1
  -3  -3  -3    4043     579  -3
   3   3   3    4043     579   1
   3   5  -5    3880     605  -4
   5   3   3    3880     605   1
  -3  -7  -4    2211     758  -3
   7   3   3    2211     758   1
   3   9  -6    2624    1753  -4
   9   3   3    2624    1753   1
  10  -4  -2    1213    1320  -2
 -10   4   3    1213    1320   1
   8  -4  -1  101193    4644  -2
  -4   8   0  101193    4644  -3
   4  -8  -2  101193    4644  -4
  -8   4   3  101193    4644   1
   6  -4   0     212     281  -2
  -6   4   3     212     281   1
   4  -4   1  178873    3449  -2
  -4   4  -1  178873    3449  -3
   4  -4  -3  178873    3449  -4
  -4   4   3  178873    3449   1
   2  -4   2   18783    1665  -2
  -2   4   3   18783    1665   1
   0  -4   3  130028    2489  -2
  -4   0  -2  130028    2489  -3
   4   0  -4  130028    2489  -4
   0   4   3  130028    2489   1
  -2  -4   4   30539    1070  -2
   2   4   3   30539    1070   1
  -4  -4   5   76809    3495  -2
  -4  -4  -3   76809    3495  -3
   4   4  -5   76809    3495  -4
   4   4   3   76809    3495   1
  -6  -4   6    5969     831  -2
   6   4   3    5969     831   1
  -8  -4   7   53160    3556  -2
  -4  -8  -4   53160    3556  -3
   4   8  -6   53160    3556  -4
   8   4   3   53160    3556   1
 -10  -4   8    1453    1344  -2
  10   4   3    1453    1344   1
   5  -9  -2     913     813  -4
  -9   5   3     913     813   1
  -5   7   0    8972    1685  -3
  -7   5   3    8972    1685   1
   5  -5  -3    1714     577  -4
  -5   5   3    1714     577   1
  -5   3  -1    9066    1878  -3
  -3   5   3    9066    1878   1
   5  -1  -4    1792     344  -4
  -1   5   3    1792     344   1
  -5  -1  -2    7232     508  -3
   1   5   3    7232     508   1
   5   3  -5    1160     239  -4
   3   5   3    1160     239   1
  -5  -5  -3    6252    1190  -3
   5   5   3    6252    1190   1
   5   7  -6    4704    1331  -4
   7   5   3    4704    1331   1
  -5  -9  -4    3142    1572  -3
   9   5   3    3142    1572   1
   8  -6  -1     421     398  -2
  -8   6   3     421     398   1
   6  -6   0   34845    2384  -2
  -6   6   0   34845    2384  -3
   6  -6  -3   34845    2384  -4
  -6   6   3   34845    2384   1
   4  -6   1    2838     864  -2
  -4   6   3    2838     864   1
   2  -6   2   52074    1820  -2
  -6   2  -1   52074    1820  -3
   6  -2  -4   52074    1820  -4
  -2   6   3   52074    1820   1
   0  -6   3   11687    1721  -2
   0   6   3   11687    1721   1
  -2  -6   4   31433    1169  -2
  -6  -2  -2   31433    1169  -3
   6   2  -5   31433    1169  -4
   2   6   3   31433    1169   1
  -4  -6   5    9441     903  -2
   4   6   3    9441     903   1
  -6  -6   6   20993    1464  -2
  -6  -6  -3   20993    1464  -3
   6   6  -6   20993    1464  -4
   6   6   3   20993    1464   1
  -8  -6   7    1408     723  -2
   8   6   3    1408     723   1
 -10  -6   8    8008    1527  -2
  -6 -10  -4    8008    1527  -3
   6  10  -7    8008    1527  -4
  10   6   3    8008    1527   1
   7  -7  -3    2990    1041  -4
  -7   7   3    2990    1041   1
  -7   5   0   27626    7563  -3
  -5   7   3   27626    7563   1
   7  -3  -4    4414    1350  -4
  -3   7   3    4414    1350   1
  -7   1  -1   13057    1776  -3
  -1   7   3   13057    1776   1
   7   1  -5    3903     614  -4
   1   7   3    3903     614   1
  -7  -3  -2    3152     481  -3
   3   7   3    3152     481   1
   7   5  -6   11417    1601  -4
   5   7   3   11417    1601   1
  -7  -7  -3    3357     879  -3
   7   7   3    3357     879   1
   8  -8  -1     161     573  -2
  -8   8   1     161     573  -3
   8  -8  -3     161     573  -4
  -8   8   3     161     573   1
   6  -8   0    1002    2504  -2
  -6   8   3    1002    2504   1
   4  -8   1    1291     628  -2
  -8   4   0    1291     628  -3
   8  -4  -4    1291     628  -4
  -4   8   3    1291     628   1
   2  -8   2    -255     328  -2
  -2   8   3    -255     328   1
   0  -8   3    1091     337  -2
   0   8   3    1091     337   1
  -2  -8   4    1298     425  -2
   2   8   3    1298     425   1
  -4  -8   5     315     349  -2
  -8  -4  -2     315     349  -3
   8   4  -6     315     349  -4
   4   8   3     315     349   1
  -6  -8   6    1760     803  -2
   6   8   3    1760     803   1
  -8  -8   7      63     322  -2
  -8  -8  -3      63     322  -3
   8   8  -7      63     322  -4
   8   8   3      63     322   1
  -9   7   1   11016    2839  -3
  -7   9   3   11016    2839   1
   9  -5  -4    1690     899  -4
  -5   9   3    1690     899   1
  -9   3   0    9456    1415  -3
  -3   9   3    9456    1415   1
   9  -1  -5    2658     672  -4
  -1   9   3    2658     672   1
  -9  -1  -1    3893     938  -3
   1   9   3    3893     938   1
   9   3  -6    4755    1071  -4
   3   9   3    4755    1071   1
  -9  -5  -2     329     470  -3
   5   9   3     329     470   1
   9   7  -7    7877    2524  -4
   7   9   3    7877    2524   1
   4 -10   1      37     762  -2
  -4  10   3      37     762   1
   2 -10   2   18017    2273  -2
 -10   2   0   18017    2273  -3
  10  -2  -5   18017    2273  -4
  -2  10   3   18017    2273   1
   0 -10   3     183     318  -2
   0  10   3     183     318   1
  -2 -10   4   13032    1658  -2
 -10  -2  -1   13032    1658  -3
  10   2  -6   13032    1658  -4
   2  10   3   13032    1658   1
  -4 -10   5      21     431  -2
   4  10   3      21     431   1
  -6 -10   6    9112    3416  -2
 -10  -6  -2    9112    3416  -3
  10   6  -7    9112    3416  -4
   6  10   3    9112    3416   1
  11  -3  -5      83     512  -4
  -3  11   3      83     512   1
 -11   1   0     182     439  -3
  -1  11   3     182     439   1
  11   1  -6     727     357  -4
   1  11   3     727     357   1
 -11  -3  -1     205    1995  -3
   3  11   3     205    1995   1
  11   5  -7    1150    1693  -4
   5  11   3    1150    1693   1
 -10   0   4     525     333   1
   8   0   0   87390    6971  -2
   0   8  -2   87390    6971  -3
   0  -8  -2   87390    6971  -4
  -8   0   4   87390    6971   1
  -6   0   4   12943    2239   1
   4   0   2  121156    3610  -2
   0   4  -3  121156    3610  -3
   0  -4  -3  121156    3610  -4
  -4   0   4  121156    3610   1
  -2   0   4  128550    2687   1
   0   0   4  137393    2722  -2
   0   0  -4  137393    2722  -3
   0   0  -4  137393    2722  -4
   0   0   4  137393    2722   1
   2   0   4   39991    1459   1
  -4   0   6  203331    4520  -2
   0  -4  -5  203331    4520  -3
   0   4  -5  203331    4520  -4
   4   0   4  203331    4520   1
   6   0   4    1809     466   1
  -8   0   8   95301    7526  -2
   0  -8  -6   95301    7526  -3
   0   8  -6   95301    7526  -4
   8   0   4   95301    7526   1
  10   0   4    1799    1512   1
  -1  11  -1    1964    1084  -3
 -11   1   4    1964    1084   1
   1  -9  -2    1825    1074  -4
  -9   1   4    1825    1074   1
  -1   7  -2    2016     537  -3
  -7   1   4    2016     537   1
   1  -5  -3    1893     427  -4
  -5   1   4    1893     427   1
  -1   3  -3    3040     260  -3
  -3   1   4    3040     260   1
   1  -1  -4     244     103  -4
  -1   1   4     244     103   1
  -1  -1  -4    2416     185  -3
   1   1   4    2416     185   1
   1   3  -5     429     211  -4
   3   1   4     429     211   1
  -1  -5  -5   11188    1077  -3
   5   1   4   11188    1077   1
   1   7  -6    5564     754  -4
   7   1   4    5564     754   1
  -1  -9  -6    3359    1558  -3
   9   1   4    3359    1558   1
  10  -2  -1   22571    4232  -2
  -2  10  -1   22571    4232  -3
   2 -10  -2   22571    4232  -4
 -10   2   4   22571    4232   1
   8  -2   0    1733     447  -2
  -8   2   4    1733     447   1
   6  -2   1   46272    2693  -2
  -2   6  -2   46272    2693  -3
   2  -6  -3   46272    2693  -4
  -6   2   4   46272    2693   1
   4  -2   2   28379    1330  -2
  -4   2   4   28379    1330   1
   2  -2   3   59687    2624  -2
  -2   2  -3   59687    2624  -3
   2  -2  -4   59687    2624  -4
  -2   2   4   59687    2624   1
   0  -2   4   69795    1967  -2
   0   2   4   69795    1967   1
  -2  -2   5   77980    1508  -2
  -2  -2  -4   77980    1508  -3
   2   2  -5   77980    1508  -4
   2   2   4   77980    1508   1
  -4  -2   6    9247     858  -2
   4   2   4    9247     858   1
  -6  -2   7   79455    5825  -2
  -2  -6  -5   79455    5825  -3
   2   6  -6   79455    5825  -4
   6   2   4   79455    5825   1
  -8  -2   8     539     914  -2
   8   2   4     539     914   1
 -10  -2   9   25250    4573  -2
  -2 -10  -6   25250    4573  -3
   2  10  -7   25250    4573  -4
  10   2   4   25250    4573   1
   3 -11  -2    4873    2128  -4
 -11   3   4    4873    2128   1
  -3   9  -1   10986    2977  -3
  -9   3   4   10986    2977   1
   3  -7  -3    4141    1555  -4
  -7   3   4    4141    1555   1
  -3   5  -2    8245     700  -3
  -5   3   4    8245     700   1
   3  -3  -4     859     200  -4
  -3   3   4     859     200   1
  -3   1  -3    2614     271  -3
  -1   3   4    2614     271   1
   3   1  -5    5734     655  -4
   1   3   4    5734     655   1
  -3  -3  -4    8366     633  -3
   3   3   4    8366     633   1
   3   5  -6   25682    1327  -4
   5   3   4   25682    1327   1
  -3  -7  -5   19851    2097  -3
   7   3   4   19851    2097   1
   3   9  -7   11869    2972  -4
   9   3   4   11869    2972   1
  10  -4  -1    1639    1344  -2
 -10   4   4    1639    1344   1
   8  -4   0     646    1082  -2
  -4   8  -1     646    1082  -3
   4  -8  -3     646    1082  -4
  -8   4   4     646    1082   1
   6  -4   1     881     584  -2
  -6   4   4     881     584   1
   4  -4   2    2123     400  -2
  -4   4  -2    2123     400  -3
   4  -4  -4    2123     400  -4
  -4   4   4    2123     400   1
   2  -4   3    8203    1043  -2
  -2   4   4    8203    1043   1
   0  -4   4    1702     214  -2
   0   4   4    1702     214   1
  -2  -4   5    6793     521  -2
   2   4   4    6793     521   1
  -4  -4   6     665     303  -2
  -4  -4  -4     665     303  -3
   4   4  -6     665     303  -4
   4   4   4     665     303   1
  -6  -4   7     468     270  -2
   6   4   4     468     270   1
  -8  -4   8     756     440  -2
  -4  -8  -5     756     440  -3
   4   8  -7     756     440  -4
   8   4   4     756     440   1
 -10  -4   9    -830     830  -2
  10   4   4    -830     830   1
   5  -9  -3    3900    1919  -4
  -9   5   4    3900    1919   1
  -5   7  -1    9071    1519  -3
  -7   5   4    9071    1519   1
   5  -5  -4     240     488  -4
  -5   5   4     240     488   1
  -5   3  -2    1598     466  -3
  -3   5   4    1598     466   1
   5  -1  -5    1806     289  -4
  -1   5   4    1806     289   1
  -5  -1  -3     973     175  -3
   1   5   4     973     175   1
   5   3  -6   24412    2318  -4
   3   5   4   24412    2318   1
  -5  -5  -4    3024     605  -3
   5   5   4    3024     605   1
   5   7  -7   16264    1648  -4
   7   5   4   16264    1648   1
  -5  -9  -5    5867    1105  -3
   9   5   4    5867    1105   1
   8  -6   0    -150     452  -2
  -8   6   4    -150     452   1
   6  -6   1   33774    2339  -2
  -6   6  -1   33774    2339  -3
   6  -6  -4   33774    2339  -4
  -6   6   4   33774    2339   1
   4  -6   2    1305     534  -2
  -4   6   4    1305     534   1
   2  -6   3   43319    1441  -2
  -6   2  -2   43319    1441  -3
   6  -2  -5   43319    1441  -4
  -2   6   4   43319    1441   1
   0  -6   4     546     262  -2
   0   6   4     546     262   1
  -2  -6   5   52543    1621  -2
  -6  -2  -3   52543    1621  -3
   6   2  -6   52543    1621  -4
   2   6   4   52543    1621   1
  -4  -6   6     383     266  -2
   4   6   4     383     266   1
  -6  -6   7   50679    2347  -2
  -6  -6  -4   50679    2347  -3
   6   6  -7   50679    2347  -4
   6   6   4   50679    2347   1
  -8  -6   8     669     342  -2
   8   6   4     669     342   1
 -10  -6   9   12134    1884  -2
  -6 -10  -5   12134    1884  -3
   6  10  -8   12134    1884  -4
  10   6   4   12134    1884   1
   7  -7  -4    1755     685  -4
  -7   7   4    1755     685   1
  -7   5  -1     374    1071  -3
  -5   7   4     374    1071   1
   7  -3  -5     408     257  -4
  -3   7   4     408     257   1
  -7   1  -2     928     384  -3
  -1   7   4     928     384   1
   7   1  -6    1080     532  -4
   1   7   4    1080     532   1
  -7  -3  -3    1909     459  -3
   3   7   4    1909     459   1
   7   5  -7    3806     784  -4
   5   7   4    3806     784   1
  -7  -7  -4      66     423  -3
   7   7   4      66     423   1
   8  -8   0   27154    3983  -2
  -8   8   0   27154    3983  -3
   8  -8  -4   27154    3983  -4
  -8   8   4   27154    3983   1
   6  -8   1    2307    1443  -2
  -6   8   4    2307    1443   1
   4  -8   2   42700    3112  -2
  -8   4  -1   42700    3112  -3
   8  -4  -5   42700    3112  -4
  -4   8   4   42700    3112   1
   2  -8   3    2628     652  -2
  -2   8   4    2628     652   1
   0  -8   4   49741    2591  -2
  -8   0  -2   49741    2591  -3
   8   0  -6   49741    2591  -4
   0   8   4   49741    2591   1
  -2  -8   5    1452     640  -2
   2   8   4    1452     640   1
  -4  -8   6   52828    3779  -2
  -8  -4  -3   52828    3779  -3
   8   4  -7   52828    3779  -4
   4   8   4   52828    3779   1
  -6  -8   7     627     707  -2
   6   8   4     627     707   1
  -8  -8   8   28349    4200  -2
  -8  -8  -4   28349    4200  -3
   8   8  -8   28349    4200  -4
   8   8   4   28349    4200   1
  -9   7   0    5147    1974  -3
  -7   9   4    5147    1974   1
   9  -5  -5     201    1059  -4
  -5   9   4     201    1059   1
  -9   3  -1    2323     682  -3
  -3   9   4    2323     682   1
   9  -1  -6    1221     460  -4
  -1   9   4    1221     460   1
  -9  -1  -2    3458     844  -3
   1   9   4    3458     844   1
   9   3  -7    1524     649  -4
   3   9   4    1524     649   1
  -9  -5  -3    2468     819  -3
   5   9   4    2468     819   1
   9   7  -8     972    1047  -4
   7   9   4     972    1047   1
   4 -10   2     -31     669  -2
  -4  10   4     -31     669   1
   2 -10   3    9259    2074  -2
 -10   2  -1    9259    2074  -3
  10  -2  -6    9259    2074  -4
  -2  10   4    9259    2074   1
   0 -10   4    1096     515  -2
   0  10   4    1096     515   1
  -2 -10   5   13644    1733  -2
 -10  -2  -2   13644    1733  -3
  10   2  -7   13644    1733  -4
   2  10   4   13644    1733   1
  -4 -10   6     505     403  -2
   4  10   4     505     403   1
  -6 -10   7    6711    2705  -2
 -10  -6  -3    6711    2705  -3
  10   6  -8    6711    2705  -4
   6  10   4    6711    2705   1
  11  -3  -6    1345     826  -4
  -3  11   4    1345     826   1
 -11   1  -1    4722    1161  -3
  -1  11   4    4722    1161   1
  11   1  -7    4695    1028  -4
   1  11   4    4695    1028   1
 -11  -3  -2    1641     836  -3
   3  11   4    1641     836   1
  -1  11  -2    1670    1105  -3
 -11   1   5    1670    1105   1
   1  -9  -3    2848    1047  -4
  -9   1   5    2848    1047   1
  -1   7  -3    2414     412  -3
  -7   1   5    2414     412   1
   1  -5  -4    3141     473  -4
  -5   1   5    3141     473   1
  -1   3  -4    6770     397  -3
  -3   1   5    6770     397   1
   1  -1  -5   31504    2169  -4
  -1   1   5   31504    2169   1
  -1  -1  -5   35405    1533  -3
   1   1   5   35405    1533   1
   1   3  -6   82139    5016  -4
   3   1   5   82139    5016   1
  -1  -5  -6   72296    3174  -3
   5   1   5   72296    3174   1
   1   7  -7   42965    4390  -4
   7   1   5   42965    4390   1
  -1  -9  -7   12573    3281  -3
   9   1   5   12573    3281   1
  10  -2   0   18776    3710  -2
  -2  10  -2   18776    3710  -3
   2 -10  -3   18776    3710  -4
 -10   2   5   18776    3710   1
   8  -2   1    1239    1261  -2
  -8   2   5    1239    1261   1
   6  -2   2   46916    2850  -2
  -2   6  -3   46916    2850  -3
   2  -6  -4   46916    2850  -4
  -6   2   5   46916    2850   1
   4  -2   3   11432     971  -2
  -4   2   5   11432     971   1
   2  -2   4   87125    1610  -2
  -2   2  -4   87125    1610  -3
   2  -2  -5   87125    1610  -4
  -2   2   5   87125    1610   1
   0  -2   5    2214     229  -2
   0   2   5    2214     229   1
  -2  -2   6  249465    2926  -2
  -2  -2  -5  249465    2926  -3
   2   2  -6  249465    2926  -4
   2   2   5  249465    2926   1
  -4  -2   7    1264     324  -2
   4   2   5    1264     324   1
  -6  -2   8  110706    7035  -2
  -2  -6  -6  110706    7035  -3
   2   6  -7  110706    7035  -4
   6   2   5  110706    7035   1
  -8  -2   9    3486    1586  -2
   8   2   5    3486    1586   1
 -10  -2  10   18515    3938  -2
  -2 -10  -7   18515    3938  -3
   2  10  -8   18515    3938  -4
  10   2   5   18515    3938   1
   3 -11  -3    2231    1558  -4
 -11   3   5    2231    1558   1
  -3   9  -2     374    1048  -3
  -9   3   5     374    1048   1
   3  -7  -4    1931    1386  -4
  -7   3   5    1931    1386   1
  -3   5  -3    1064     423  -3
  -5   3   5    1064     423   1
   3  -3  -5    1687     292  -4
  -3   3   5    1687     292   1
  -3   1  -4     448     164  -3
  -1   3   5     448     164   1
   3   1  -6   27678    1369  -4
   1   3   5   27678    1369   1
  -3  -3  -5    3356     534  -3
   3   3   5    3356     534   1
   3   5  -7   19167    2803  -4
   5   3   5   19167    2803   1
  -3  -7  -6    6520    1992  -3
   7   3   5    6520    1992   1
   3   9  -8    3716    1939  -4
   9   3   5    3716    1939   1
  10  -4   0     308    1157  -2
 -10   4   5     308    1157   1
   8  -4   1   45872    3024  -2
  -4   8  -2   45872    3024  -3
   4  -8  -4   45872    3024  -4
  -8   4   5   45872    3024   1
   6  -4   2    7311     935  -2
  -6   4   5    7311     935   1
   4  -4   3   84471    2656  -2
  -4   4  -3   84471    2656  -3
   4  -4  -5   84471    2656  -4
  -4   4   5   84471    2656   1
   2  -4   4    8402    1076  -2
  -2   4   5    8402    1076   1
   0  -4   5  245944    5084  -2
  -4   0  -4  245944    5084  -3
   4   0  -6  245944    5084  -4
   0   4   5  245944    5084   1
  -2  -4   6     828     213  -2
   2   4   5     828     213   1
  -4  -4   7  288874    4877  -2
  -4  -4  -5  288874    4877  -3
   4   4  -7  288874    4877  -4
   4   4   5  288874    4877   1
  -6  -4   8    4748     707  -2
   6   4   5    4748     707   1
  -8  -4   9   76096    8802  -2
  -4  -8  -6   76096    8802  -3
   4   8  -8   76096    8802  -4
   8   4   5   76096    8802   1
 -10  -4  10    1963     754  -2
  10   4   5    1963     754   1
   5  -9  -4    4266    1979  -4
  -9   5   5    4266    1979   1
  -5   7  -2    1442    1210  -3
  -7   5   5    1442    1210   1
   5  -5  -5     517     682  -4
  -5   5   5     517     682   1
  -5   3  -3    4249     776  -3
  -3   5   5    4249     776   1
   5  -1  -6     626     204  -4
  -1   5   5     626     204   1
  -5  -1  -4   11871     826  -3
   1   5   5   11871     826   1
   5   3  -7    7911    1096  -4
   3   5   5    7911    1096   1
  -5  -5  -5    8875     948  -3
   5   5   5    8875     948   1
   5   7  -8    7246    1070  -4
   7   5   5    7246    1070   1
  -5  -9  -6    1990    1280  -3
   9   5   5    1990    1280   1
   8  -6   1    1588    1957  -2
  -8   6   5    1588    1957   1
   6  -6   2   18965    1775  -2
  -6   6  -2   18965    1775  -3
   6  -6  -5   18965    1775  -4
  -6   6   5   18965    1775   1
   4  -6   3    4134    1087  -2
  -4   6   5    4134    1087   1
   2  -6   4   53047    3077  -2
  -6   2  -3   53047    3077  -3
   6  -2  -6   53047    3077  -4
  -2   6   5   53047    3077   1
   0  -6   5     801     330  -2
   0   6   5     801     330   1
  -2  -6   6   84271    2192  -2
  -6  -2  -4   84271    2192  -3
   6   2  -7   84271    2192  -4
   2   6   5   84271    2192   1
  -4  -6   7    3931     629  -2
   4   6   5    3931     629   1
  -6  -6   8   60400    2621  -2
  -6  -6  -5   60400    2621  -3
   6   6  -8   60400    2621  -4
   6   6   5   60400    2621   1
  -8  -6   9    1980     536  -2
   8   6   5    1980     536   1
 -10  -6  10   14779    2129  -2
  -6 -10  -6   14779    2129  -3
   6  10  -9   14779    2129  -4
  10   6   5   14779    2129   1
   7  -7  -5     540     857  -4
  -7   7   5     540     857   1
  -7   5  -2    8378    1343  -3
  -5   7   5    8378    1343   1
   7  -3  -6    3769     491  -4
  -3   7   5    3769     491   1
  -7   1  -3   10784    1344  -3
  -1   7   5   10784    1344   1
   7   1  -7   21322    1865  -4
   1   7   5   21322    1865   1
  -7  -3  -4   16912    1173  -3
   3   7   5   16912    1173   1
   7   5  -8   27184    2161  -4
   5   7   5   27184    2161   1
  -7  -7  -5    8867    1429  -3
   7   7   5    8867    1429   1
   8  -8   1     311     546  -2
  -8   8  -1     311     546  -3
   8  -8  -5     311     546  -4
  -8   8   5     311     546   1
   6  -8   2    2886    1477  -2
  -6   8   5    2886    1477   1
   4  -8   3     425     455  -2
  -8   4  -2     425     455  -3
   8  -4  -6     425     455  -4
  -4   8   5     425     455   1
   2  -8   4     303     466  -2
  -2   8   5     303     466   1
   0  -8   5    -247     502  -2
   0   8   5    -247     502   1
  -2  -8   6      27     381  -2
   2   8   5      27     381   1
  -4  -8   7    1282     608  -2
  -8  -4  -4    1282     608  -3
   8   4  -8    1282     608  -4
   4   8   5    1282     608   1
  -6  -8   8    1340     798  -2
   6   8   5    1340     798   1
  -8  -8   9     566     826  -2
  -8  -8  -5     566     826  -3
   8   8  -9     566     826  -4
   8   8   5     566     826   1
  -9   7  -1    6910    2063  -3
  -7   9   5    6910    2063   1
   9  -5  -6    1159    1252  -4
  -5   9   5    1159    1252   1
  -9   3  -2    5054    1234  -3
  -3   9   5    5054    1234   1
   9  -1  -7    8143    1586  -4
  -1   9   5    8143    1586   1
  -9  -1  -3    5700    1265  -3
   1   9   5    5700    1265   1
   9   3  -8   18974    2130  -4
   3   9   5   18974    2130   1
  -9  -5  -4    6964    1472  -3
   5   9   5    6964    1472   1
   9   7  -9   18724    3715  -4
   7   9   5   18724    3715   1
   4 -10   3    -227     679  -2
  -4  10   5    -227     679   1
   2 -10   4   12518    3171  -2
 -10   2  -2   12518    3171  -3
  10  -2  -7   12518    3171  -4
  -2  10   5   12518    3171   1
   0 -10   5     607     476  -2
   0  10   5     607     476   1
  -2 -10   6   16933    1941  -2
 -10  -2  -3   16933    1941  -3
  10   2  -8   16933    1941  -4
   2  10   5   16933    1941   1
  -4 -10   7     510     347  -2
   4  10   5     510     347   1
  11  -3  -7    -124     682  -4
  -3  11   5    -124     682   1
 -11   1  -2     773     775  -3
  -1  11   5     773     775   1
  11   1  -8    1397     611  -4
   1  11   5    1397     611   1
 -11  -3  -3     130    1443  -3
   3  11   5     130    1443   1
 -10   0   6    -601    1468   1
   8   0   2   62591    5836  -2
   0   8  -4   62591    5836  -3
   0  -8  -4   62591    5836  -4
  -8   0   6   62591    5836   1
  -6   0   6    2303    1100   1
   4   0   4  266660   10901  -2
   0   4  -5  266660   10901  -3
   0  -4  -5  266660   10901  -4
  -4   0   6  266660   10901   1
  -2   0   6    6153     797   1
   0   0   6 1008143   13080  -2
   0   0  -6 1008143   13080  -3
   0   0  -6 1008143   13080  -4
   0   0   6 1008143   13080   1
   2   0   6   25295     912   1
  -4   0   8  472642    6694  -2
   0  -4  -7  472642    6694  -3
   0   4  -7  472642    6694  -4
   4   0   6  472642    6694   1
   6   0   6   15604    1525   1
  -8   0  10   94404    7736  -2
   0  -8  -8   94404    7736  -3
   0   8  -8   94404    7736  -4
   8   0   6   94404    7736   1
  10   0   6      63     444   1
  -1  11  -3     369     412  -3
 -11   1   6     369     412   1
   1  -9  -4    2221    1004  -4
  -9   1   6    2221    1004   1
  -1   7  -4    2378     354  -3
  -7   1   6    2378     354   1
   1  -5  -5    1087     344  -4
  -5   1   6    1087     344   1
  -1   3  -5   29214    1364  -3
  -3   1   6   29214    1364   1
   1  -1  -6    3022     262  -4
  -1   1   6    3022     262   1
  -1  -1  -6   52170    2337  -3
   1   1   6   52170    2337   1
   1   3  -7   18493    1176  -4
   3   1   6   18493    1176   1
  -1  -5  -7   22062    1503  -3
   5   1   6   22062    1503   1
   1   7  -8    3281    1666  -4
   7   1   6    3281    1666   1
  -1  -9  -8    5975    2247  -3
   9   1   6    5975    2247   1
  10  -2   1   14342    3283  -2
  -2  10  -3   14342    3283  -3
   2 -10  -4   14342    3283  -4
 -10   2   6   14342    3283   1
   8  -2   2     321     313  -2
  -8   2   6     321     313   1
   6  -2   3   61174    3858  -2
  -2   6  -4   61174    3858  -3
   2  -6  -5   61174    3858  -4
  -6   2   6   61174    3858   1
   4  -2   4    2700    1054  -2
  -4   2   6    2700    1054   1
   2  -2   5  269016    3381  -2
  -2   2  -5  269016    3381  -3
   2  -2  -6  269016    3381  -4
  -2   2   6  269016    3381   1
   0  -2   6   15442     717  -2
   0   2   6   15442     717   1
  -2  -2   7  361129    3734  -2
  -2  -2  -6  361129    3734  -3
   2   2  -7  361129    3734  -4
   2   2   6  361129    3734   1
  -4  -2   8   17474    1118  -2
   4   2   6   17474    1118   1
  -6  -2   9  124143    4984  -2
  -2  -6  -7  124143    4984  -3
   2   6  -8  124143    4984  -4
   6   2   6  124143    4984   1
  -8  -2  10    3940    1764  -2
   8   2   6    3940    1764   1
 -10  -2  11   18807    2130  -2
  -2 -10  -8   18807    2130  -3
   2  10  -9   18807    2130  -4
  10   2   6   18807    2130   1
   3 -11  -4    2213    1490  -4
 -11   3   6    2213    1490   1
  -3   9  -3    4576    1820  -3
  -9   3   6    4576    1820   1
   3  -7  -5    5645    1728  -4
  -7   3   6    5645    1728   1
  -3   5  -4   27208    2236  -3
  -5   3   6   27208    2236   1
   3  -3  -6   32162    3106  -4
  -3   3   6   32162    3106   1
  -3   1  -5  113764    3594  -3
  -1   3   6  113764    3594   1
   3   1  -7  123488    6820  -4
   1   3   6  123488    6820   1
  -3  -3  -6  129123    8180  -3
   3   3   6  129123    8180   1
   3   5  -8   59764    1849  -4
   5   3   6   59764    1849   1
  -3  -7  -7   25507    2029  -3
   7   3   6   25507    2029   1
   3   9  -9   13840    1765  -4
   9   3   6   13840    1765   1
  10  -4   1    -568     568  -2
 -10   4   6    -568     568   1
   8  -4   2     640     417  -2
  -4   8  -3     640     417  -3
   4  -8  -5     640     417  -4
  -8   4   6     640     417   1
   6  -4   3    2555    1148  -2
  -6   4   6    2555    1148   1
   4  -4   4     939     302  -2
  -4   4  -4     939     302  -3
   4  -4  -6     939     302  -4
  -4   4   6     939     302   1
   2  -4   5    1264     280  -2
  -2   4   6    1264     280   1
   0  -4   6    1265     204  -2
   0   4   6    1265     204   1
  -2  -4   7    7450     572  -2
   2   4   6    7450     572   1
  -4  -4   8    4594     592  -2
  -4  -4  -6    4594     592  -3
   4   4  -8    4594     592  -4
   4   4   6    4594     592   1
  -6  -4   9    1901     546  -2
   6   4   6    1901     546   1
  -8  -4  10    2538     700  -2
  -4  -8  -7    2538     700  -3
   4   8  -9    2538     700  -4
   8   4   6    2538     700   1
 -10  -4  11     134     389  -2
  10   4   6     134     389   1
   5  -9  -5    1544     921  -4
  -9   5   6    1544     921   1
  -5   7  -3    8876    2274  -3
  -7   5   6    8876    2274   1
   5  -5  -6   16363    2297  -4
  -5   5   6   16363    2297   1
  -5   3  -4   35037    2962  -3
  -3   5   6   35037    2962   1
   5  -1  -7   89442    6638  -4
  -1   5   6   89442    6638   1
  -5  -1  -5   75482    2212  -3
   1   5   6   75482    2212   1
   5   3  -8   85266    3990  -4
   3   5   6   85266    3990   1
  -5  -5  -6   39867    2673  -3
   5   5   6   39867    2673   1
   5   7  -9   32151    2436  -4
   7   5   6   32151    2436   1
  -5  -9  -7    6181    1167  -3
   9   5   6    6181    1167   1
   8  -6   2     765    1127  -2
  -8   6   6     765    1127   1
   6  -6   3   22536    1995  -2
  -6   6  -3   22536    1995  -3
   6  -6  -6   22536    1995  -4
  -6   6   6   22536    1995   1
   4  -6   4     356     791  -2
  -4   6   6     356     791   1
   2  -6   5   86443    2621  -2
  -6   2  -4   86443    2621  -3
   6  -2  -7   86443    2621  -4
  -2   6   6   86443    2621   1
   0  -6   6     307     129  -2
   0   6   6     307     129   1
  -2  -6   7  116859    4097  -2
  -6  -2  -5  116859    4097  -3
   6   2  -8  116859    4097  -4
   2   6   6  116859    4097   1
  -4  -6   8    1634     432  -2
   4   6   6    1634     432   1
  -6  -6   9   42567    2225  -2
  -6  -6  -6   42567    2225  -3
   6   6  -9   42567    2225  -4
   6   6   6   42567    2225   1
  -8  -6  10     703     269  -2
   8   6   6     703     269   1
 -10  -6  11    4735    1199  -2
  -6 -10  -7    4735    1199  -3
   6  10 -10    4735    1199  -4
  10   6   6    4735    1199   1
   7  -7  -6    2569    1654  -4
  -7   7   6    2569    1654   1
  -7   5  -3    3185     782  -3
  -5   7   6    3185     782   1
   7  -3  -7   14230    1842  -4
  -3   7   6   14230    1842   1
  -7   1  -4    5132     428  -3
  -1   7   6    5132     428   1
   7   1  -8   20777    1812  -4
   1   7   6   20777    1812   1
  -7  -3  -5    6104     798  -3
   3   7   6    6104     798   1
   7   5  -9   19369    1502  -4
   5   7   6   19369    1502   1
  -7  -7  -6    1832     732  -3
   7   7   6    1832     732   1
   8  -8   2   21681    3633  -2
  -8   8  -2   21681    3633  -3
   8  -8  -6   21681    3633  -4
  -8   8   6   21681    3633   1
   6  -8   3     930    1115  -2
  -6   8   6     930    1115   1
   4  -8   4   53571    4126  -2
  -8   4  -3   53571    4126  -3
   8  -4  -7   53571    4126  -4
  -4   8   6   53571    4126   1
   2  -8   5     185     713  -2
  -2   8   6     185     713   1
   0  -8   6  107626    5095  -2
  -8   0  -4  107626    5095  -3
   8   0  -8  107626    5095  -4
   0   8   6  107626    5095   1
  -2  -8   7    2988     771  -2
   2   8   6    2988     771   1
  -4  -8   8   85483    4296  -2
  -8  -4  -5   85483    4296  -3
   8   4  -9   85483    4296  -4
   4   8   6   85483    4296   1
  -6  -8   9    1276     711  -2
   6   8   6    1276     711   1
  -8  -8  10   26521    4174  -2
  -8  -8  -6   26521    4174  -3
   8   8 -10   26521    4174  -4
   8   8   6   26521    4174   1
  -9   7  -2    5820    2200  -3
  -7   9   6    5820    2200   1
   9  -5  -7     890     740  -4
  -5   9   6     890     740   1
  -9   3  -3    2622    1133  -3
  -3   9   6    2622    1133   1
   9  -1  -8    -153     295  -4
  -1   9   6    -153     295   1
  -9  -1  -4    3259     899  -3
   1   9   6    3259     899   1
   9   3  -9    1459     772  -4
   3   9   6    1459     772   1
  -9  -5  -5    2989     927  -3
   5   9   6    2989     927   1
   9   7 -10     939    1181  -4
   7   9   6     939    1181   1
   4 -10   4     370     618  -2
  -4  10   6     370     618   1
   2 -10   5   19160    2403  -2
 -10   2  -3   19160    2403  -3
  10  -2  -8   19160    2403  -4
  -2  10   6   19160    2403   1
   0 -10   6    1884     680  -2
   0  10   6    1884     680   1
  -2 -10   7   23645    2343  -2
 -10  -2  -4   23645    2343  -3
  10   2  -9   23645    2343  -4
   2  10   6   23645    2343   1
  -4 -10   8    2759     926  -2
   4  10   6    2759     926   1
  11  -3  -8     314     392  -4
  -3  11   6     314     392   1
 -11   1  -3    7282    1626  -3
  -1  11   6    7282    1626   1
  11   1  -9    4230    1318  -4
   1  11   6    4230    1318   1
 -11  -3  -4    2934    1761  -3
   3  11   6    2934    1761   1
   0 -12   6     357     387  -2
   0  12   6     357     387   1
  -1  11  -4    6252    1820  -3
 -11   1   7    6252    1820   1
   1  -9  -5   12146    2425  -4
  -9   1   7   12146    2425   1
  -1   7  -5   28621    2079  -3
  -7   1   7   28621    2079   1
   1  -5  -6   82744    5419  -4
  -5   1   7   82744    5419   1
  -1   3  -6  137562    5841  -3
  -3   1   7  137562    5841   1
   1  -1  -7  244408   12439  -4
  -1   1   7  244408   12439   1
  -1  -1  -7  202706    8379  -3
   1   1   7  202706    8379   1
   1   3  -8  127881    5315  -4
   3   1   7  127881    5315   1
  -1  -5  -8   38906    2624  -3
   5   1   7   38906    2624   1
   1   7  -9   24913    3522  -4
   7   1   7   24913    3522   1
  -1  -9  -9    4376    1086  -3
   9   1   7    4376    1086   1
  10  -2   2   16742    3373  -2
  -2  10  -4   16742    3373  -3
   2 -10  -5   16742    3373  -4
 -10   2   7   16742    3373   1
   8  -2   3     180     819  -2
  -8   2   7     180     819   1
   6  -2   4   91513    4472  -2
  -2   6  -5   91513    4472  -3
   2  -6  -6   91513    4472  -4
  -6   2   7   91513    4472   1
   4  -2   5    3926     454  -2
  -4   2   7    3926     454   1
   2  -2   6  370244    3464  -2
  -2   2  -6  370244    3464  -3
   2  -2  -7  370244    3464  -4
  -2   2   7  370244    3464   1
   0  -2   7   14095     660  -2
   0   2   7   14095     660   1
  -2  -2   8  303664    3858  -2
  -2  -2  -7  303664    3858  -3
   2   2  -8  303664    3858  -4
   2   2   7  303664    3858   1
  -4  -2   9    5348     884  -2
   4   2   7    5348     884   1
  -6  -2  10   59509    2816  -2
  -2  -6  -8   59509    2816  -3
   2   6  -9   59509    2816  -4
   6   2   7   59509    2816   1
  -8  -2  11    1168     439  -2
   8   2   7    1168     439   1
 -10  -2  12   10449    1610  -2
  -2 -10  -9   10449    1610  -3
   2  10 -10   10449    1610  -4
  10   2   7   10449    1610   1
   3 -11  -5     701     904  -4
 -11   3   7     701     904   1
  -3   9  -4    2969    1767  -3
  -9   3   7    2969    1767   1
   3  -7  -6   17512    3064  -4
  -7   3   7   17512    3064   1
  -3   5  -5    9548    1953  -3
  -5   3   7    9548    1953   1
   3  -3  -7   57371    5501  -4
  -3   3   7   57371    5501   1
  -3   1  -6   23543     796  -3
  -1   3   7   23543     796   1
   3   1  -8   64376    1341  -4
   1   3   7   64376    1341   1
  -3  -3  -7   11544    1037  -3
   3   3   7   11544    1037   1
   3   5  -9   25187    1537  -4
   5   3   7   25187    1537   1
  -3  -7  -8     720     388  -3
   7   3   7     720     388   1
   3   9 -10    5656    1163  -4
   9   3   7    5656    1163   1
  10  -4   2    2450    1741  -2
 -10   4   7    2450    1741   1
   8  -4   3   59148    6149  -2
  -4   8  -4   59148    6149  -3
   4  -8  -6   59148    6149  -4
  -8   4   7   59148    6149   1
   6  -4   4    3403    1394  -2
  -6   4   7    3403    1394   1
   4  -4   5  312281    5434  -2
  -4   4  -5  312281    5434  -3
   4  -4  -7  312281    5434  -4
  -4   4   7  312281    5434   1
   2  -4   6   16227     979  -2
  -2   4   7   16227     979   1
   0  -4   7  549529    4751  -2
  -4   0  -6  549529    4751  -3
   4   0  -8  549529    4751  -4
   0   4   7  549529    4751   1
  -2  -4   8   17086     904  -2
   2   4   7   17086     904   1
  -4  -4   9  253425    5747  -2
  -4  -4  -7  253425    5747  -3
   4   4  -9  253425    5747  -4
   4   4   7  253425    5747   1
  -6  -4  10    3475     652  -2
   6   4   7    3475     652   1
  -8  -4  11   42540    2820  -2
  -4  -8  -8   42540    2820  -3
   4   8 -10   42540    2820  -4
   8   4   7   42540    2820   1
 -10  -4  12    1510     889  -2
  10   4   7    1510     889   1
   5  -9  -6    -349     502  -4
  -9   5   7    -349     502   1
  -5   7  -4    3040    1583  -3
  -7   5   7    3040    1583   1
   5  -5  -7     856     481  -4
  -5   5   7     856     481   1
  -5   3  -5   16114    1459  -3
  -3   5   7   16114    1459   1
   5  -1  -8    2281     404  -4
  -1   5   7    2281     404   1
  -5  -1  -6   22856    1037  -3
   1   5   7   22856    1037   1
   5   3  -9    2404     503  -4
   3   5   7    2404     503   1
  -5  -5  -7    3233     595  -3
   5   5   7    3233     595   1
   5   7 -10     719     537  -4
   7   5   7     719     537   1
  -5  -9  -8     585     476  -3
   9   5   7     585     476   1
   8  -6   3     676     792  -2
  -8   6   7     676     792   1
   6  -6   4   56141    3215  -2
  -6   6  -4   56141    3215  -3
   6  -6  -7   56141    3215  -4
  -6   6   7   56141    3215   1
   4  -6   5    5608    1060  -2
  -4   6   7    5608    1060   1
   2  -6   6  142506    7650  -2
  -6   2  -5  142506    7650  -3
   6  -2  -8  142506    7650  -4
  -2   6   7  142506    7650   1
   0  -6   7   15108    1049  -2
   0   6   7   15108    1049   1
  -2  -6   8  142910    3800  -2
  -6  -2  -6  142910    3800  -3
   6   2  -9  142910    3800  -4
   2   6   7  142910    3800   1
  -4  -6   9    6193     796  -2
   4   6   7    6193     796   1
  -6  -6  10   50500    2463  -2
  -6  -6  -7   50500    2463  -3
   6   6 -10   50500    2463  -4
   6   6   7   50500    2463   1
  -8  -6  11     750     689  -2
   8   6   7     750     689   1
   7  -7  -7    1374     782  -4
  -7   7   7    1374     782   1
  -7   5  -4   21274    2237  -3
  -5   7   7   21274    2237   1
   7  -3  -8   18035    3674  -4
  -3   7   7   18035    3674   1
  -7   1  -5   40986    3891  -3
  -1   7   7   40986    3891   1
   7   1  -9   23518    1963  -4
   1   7   7   23518    1963   1
  -7  -3  -6   25681    1698  -3
   3   7   7   25681    1698   1
   7   5 -10   14227    1567  -4
   5   7   7   14227    1567   1
  -7  -7  -7    3841     858  -3
   7   7   7    3841     858   1
   8  -8   3    2125    1465  -2
  -8   8  -3    2125    1465  -3
   8  -8  -7    2125    1465  -4
  -8   8   7    2125    1465   1
   6  -8   4    1588    1398  -2
  -6   8   7    1588    1398   1
   4  -8   5    1762     800  -2
  -8   4  -4    1762     800  -3
   8  -4  -8    1762     800  -4
  -4   8   7    1762     800   1
   2  -8   6    2145     960  -2
  -2   8   7    2145     960   1
   0  -8   7    4043     847  -2
   0   8   7    4043     847   1
  -2  -8   8    1738     598  -2
   2   8   7    1738     598   1
  -4  -8   9    3118     861  -2
  -8  -4  -6    3118     861  -3
   8   4 -10    3118     861  -4
   4   8   7    3118     861   1
  -6  -8  10     268     690  -2
   6   8   7     268     690   1
  -8  -8  11     160     370  -2
  -8  -8  -7     160     370  -3
   8   8 -11     160     370  -4
   8   8   7     160     370   1
   9  -5  -8   12496    3090  -4
  -5   9   7   12496    3090   1
  -9   3  -4   17299    2353  -3
  -3   9   7   17299    2353   1
   9  -1  -9   16344    2205  -4
  -1   9   7   16344    2205   1
  -9  -1  -5   15501    2573  -3
   1   9   7   15501    2573   1
   9   3 -10   16435    1975  -4
   3   9   7   16435    1975   1
  -9  -5  -6    6179    1289  -3
   5   9   7    6179    1289   1
   4 -10   5     300     285  -2
  -4  10   7     300     285   1
   2 -10   6   20487    2597  -2
 -10   2  -4   20487    2597  -3
  10  -2  -9   20487    2597  -4
  -2  10   7   20487    2597   1
   0 -10   7    -190     427  -2
   0  10   7    -190     427   1
  -2 -10   8   17386    2249  -2
 -10  -2  -5   17386    2249  -3
  10   2 -10   17386    2249  -4
   2  10   7   17386    2249   1
  -4 -10   9     -82     370  -2
   4  10   7     -82     370   1
  11  -3  -9    3153    1731  -4
  -3  11   7    3153    1731   1
 -11   1  -4    2895    1016  -3
  -1  11   7    2895    1016   1
  11   1 -10    2390    1381  -4
   1  11   7    2390    1381   1
 -11  -3  -5    -539     539  -3
   3  11   7    -539     539   1
  12   0   2   13370    3931  -2
   0  12  -5   13370    3931  -3
   0 -12  -5   13370    3931  -4
 -12   0   8   13370    3931   1
 -10   0   8    1699    1086   1
   8   0   4  129210    8493  -2
   0   8  -6  129210    8493  -3
   0  -8  -6  129210    8493  -4
  -8   0   8  129210    8493   1
  -6   0   8   11181    2034   1
   4   0   6  577405    8761  -2
   0   4  -7  577405    8761  -3
   0  -4  -7  577405    8761  -4
  -4   0   8  577405    8761   1
  -2   0   8   19371     994   1
   0   0   8  867317   18648  -2
   0   0  -8  867317   18648  -3
   0   0  -8  867317   18648  -4
   0   0   8  867317   18648   1
   2   0   8    3112     421   1
  -4   0  10  159978    4826  -2
   0  -4  -9  159978    4826  -3
   0   4  -9  159978    4826  -4
   4   0   8  159978    4826   1
   6   0   8    -382     472   1
  -8   0  12   28357    2891  -2
   0  -8 -10   28357    2891  -3
   0   8 -10   28357    2891  -4
   8   0   8   28357    2891   1
  10   0   8     294    1075   1
  -1  11  -5    4725    2331  -3
 -11   1   8    4725    2331   1
   1  -9  -6    1340     601  -4
  -9   1   8    1340     601   1
  -1   7  -6   19753    3133  -3
  -7   1   8   19753    3133   1
   1  -5  -7    3422     456  -4
  -5   1   8    3422     456   1
  -1   3  -7   68131    4342  -3
  -3   1   8   68131    4342   1
   1  -1  -8    5614     551  -4
  -1   1   8    5614     551   1
  -1  -1  -8   35778    1401  -3
   1   1   8   35778    1401   1
   1   3  -9     588     200  -4
   3   1   8     588     200   1
  -1  -5  -9    6247     624  -3
   5   1   8    6247     624   1
   1   7 -10    1089     727  -4
   7   1   8    1089     727   1
  -1  -9 -10    4338     982  -3
   9   1   8    4338     982   1
  10  -2   3   25176    4499  -2
  -2  10  -5   25176    4499  -3
   2 -10  -6   25176    4499  -4
 -10   2   8   25176    4499   1
   8  -2   4    3730    1019  -2
  -8   2   8    3730    1019   1
   6  -2   5  145682   11057  -2
  -2   6  -6  145682   11057  -3
   2  -6  -7  145682   11057  -4
  -6   2   8  145682   11057   1
   4  -2   6   14284    1092  -2
  -4   2   8   14284    1092   1
   2  -2   7  323341    3498  -2
  -2   2  -7  323341    3498  -3
   2  -2  -8  323341    3498  -4
  -2   2   8  323341    3498   1
   0  -2   8    9044     546  -2
   0   2   8    9044     546   1
  -2  -2   9  213596    3299  -2
  -2  -2  -8  213596    3299  -3
   2   2  -9  213596    3299  -4
   2   2   8  213596    3299   1
  -4  -2  10    1409     459  -2
   4   2   8    1409     459   1
  -6  -2  11   34122    2141  -2
  -2  -6  -9   34122    2141  -3
   2   6 -10   34122    2141  -4
   6   2   8   34122    2141   1
  -8  -2  12     289     257  -2
   8   2   8     289     257   1
 -10  -2  13    9114    1565  -2
  -2 -10 -10    9114    1565  -3
   2  10 -11    9114    1565  -4
  10   2   8    9114    1565   1
   3 -11  -6    3887    2141  -4
 -11   3   8    3887    2141   1
  -3   9  -5   21939    4027  -3
  -9   3   8   21939    4027   1
   3  -7  -7   23727    3519  -4
  -7   3   8   23727    3519   1
  -3   5  -6   87987   11104  -3
  -5   3   8   87987   11104   1
   3  -3  -8   64750    2651  -4
  -3   3   8   64750    2651   1
  -3   1  -7  159847    5223  -3
  -1   3   8  159847    5223   1
   3   1  -9   41640    1248  -4
   1   3   8   41640    1248   1
  -3  -3  -8   30060    1987  -3
   3   3   8   30060    1987   1
   3   5 -10    6968     972  -4
   5   3   8    6968     972   1
  -3  -7  -9    3386     778  -3
   7   3   8    3386     778   1
   3   9 -11    2870     759  -4
   9   3   8    2870     759   1
  10  -4   3    3142    1986  -2
 -10   4   8    3142    1986   1
   8  -4   4    2678    1484  -2
  -4   8  -5    2678    1484  -3
   4  -8  -7    2678    1484  -4
  -8   4   8    2678    1484   1
   6  -4   5    2746    1355  -2
  -6   4   8    2746    1355   1
   4  -4   6    4498     637  -2
  -4   4  -6    4498     637  -3
   4  -4  -8    4498     637  -4
  -4   4   8    4498     637   1
   2  -4   7    6577     714  -2
  -2   4   8    6577     714   1
   0  -4   8    2731     323  -2
   0   4   8    2731     323   1
  -2  -4   9     394     159  -2
   2   4   8     394     159   1
  -4  -4  10    2690     530  -2
  -4  -4  -8    2690     530  -3
   4   4 -10    2690     530  -4
   4   4   8    2690     530   1
  -6  -4  11     343     271  -2
   6   4   8     343     271   1
  -8  -4  12     623     427  -2
  -4  -8  -9     623     427  -3
   4   8 -11     623     427  -4
   8   4   8     623     427   1
 -10  -4  13    1777     811  -2
  10   4   8    1777     811   1
   5  -9  -7   10941    2917  -4
  -9   5   8   10941    2917   1
  -5   7  -5   23973    3867  -3
  -7   5   8   23973    3867   1
   5  -5  -8   43361    3520  -4
  -5   5   8   43361    3520   1
  -5   3  -6   66260    4803  -3
  -3   5   8   66260    4803   1
   5  -1  -9   65694    4238  -4
  -1   5   8   65694    4238   1
  -5  -1  -7   44516    2561  -3
   1   5   8   44516    2561   1
   5   3 -10   28417    1554  -4
   3   5   8   28417    1554   1
  -5  -5  -8    4084     672  -3
   5   5   8    4084     672   1
   5   7 -11    9488    1164  -4
   7   5   8    9488    1164   1
  -5  -9  -9     -83     405  -3
   9   5   8     -83     405   1
   8  -6   4     815     570  -2
  -8   6   8     815     570   1
   6  -6   5   46816    5297  -2
  -6   6  -5   46816    5297  -3
   6  -6  -8   46816    5297  -4
  -6   6   8   46816    5297   1
   4  -6   6     956     372  -2
  -4   6   8     956     372   1
   2  -6   7  110707    3091  -2
  -6   2  -6  110707    3091  -3
   6  -2  -9  110707    3091  -4
  -2   6   8  110707    3091   1
   0  -6   8     573     249  -2
   0   6   8     573     249   1
  -2  -6   9   58307    2073  -2
  -6  -2  -7   58307    2073  -3
   6   2 -10   58307    2073  -4
   2   6   8   58307    2073   1
  -4  -6  10      -5     229  -2
   4   6   8      -5     229   1
  -6  -6  11   11004    1153  -2
  -6  -6  -8   11004    1153  -3
   6   6 -11   11004    1153  -4
   6   6   8   11004    1153   1
  -8  -6  12     270     357  -2
   8   6   8     270     357   1
   7  -7  -8   11074    2827  -4
  -7   7   8   11074    2827   1
  -7   5  -5    6391    1020  -3
  -5   7   8    6391    1020   1
   7  -3  -9   17072    1857  -4
  -3   7   8   17072    1857   1
  -7   1  -6    3561     437  -3
  -1   7   8    3561     437   1
   7   1 -10   16296    1703  -4
   1   7   8   16296    1703   1
  -7  -3  -7    1219     327  -3
   3   7   8    1219     327   1
   7   5 -11    8120    1044  -4
   5   7   8    8120    1044   1
  -7  -7  -8     177     359  -3
   7   7   8     177     359   1
   6  -8   5     733     758  -2
  -6   8   8     733     758   1
   4  -8   6   83413    4583  -2
  -8   4  -5   83413    4583  -3
   8  -4  -9   83413    4583  -4
  -4   8   8   83413    4583   1
   2  -8   7    4664    1203  -2
  -2   8   8    4664    1203   1
   0  -8   8  103272    4747  -2
  -8   0  -6  103272    4747  -3
   8   0 -10  103272    4747  -4
   0   8   8  103272    4747   1
  -2  -8   9     566     315  -2
   2   8   8     566     315   1
  -4  -8  10   44815    3141  -2
  -8  -4  -7   44815    3141  -3
   8   4 -11   44815    3141  -4
   4   8   8   44815    3141   1
  -6  -8  11    2589    1017  -2
   6   8   8    2589    1017   1
  -8  -8  12    9856    2465  -2
  -8  -8  -8    9856    2465  -3
   8   8 -12    9856    2465  -4
   8   8   8    9856    2465   1
   9  -5  -9    1206    1454  -4
  -5   9   8    1206    1454   1
  -9   3  -5    8877    2379  -3
  -3   9   8    8877    2379   1
   9  -1 -10     299     397  -4
  -1   9   8     299     397   1
  -9  -1  -6    3373     814  -3
   1   9   8    3373     814   1
   9   3 -11    -218     218  -4
   3   9   8    -218     218   1
  -9  -5  -7    1043     512  -3
   5   9   8    1043     512   1
   4 -10   6    2330    1002  -2
  -4  10   8    2330    1002   1
   2 -10   7   23327    2788  -2
 -10   2  -5   23327    2788  -3
  10  -2 -10   23327    2788  -4
  -2  10   8   23327    2788   1
   0 -10   8     981     451  -2
   0  10   8     981     451   1
  -2 -10   9   20823    2233  -2
 -10  -2  -6   20823    2233  -3
  10   2 -11   20823    2233  -4
   2  10   8   20823    2233   1
  -4 -10  10    -305     627  -2
   4  10   8    -305     627   1
  11  -3 -10     462     866  -4
  -3  11   8     462     866   1
 -11   1  -5    9504    2240  -3
  -1  11   8    9504    2240   1
  11   1 -11    1184    1046  -4
   1  11   8    1184    1046   1
  -1  11  -6    5838    1851  -3
 -11   1   9    5838    1851   1
   1  -9  -7   20315    2705  -4
  -9   1   9   20315    2705   1
  -1   7  -7   25923    3938  -3
  -7   1   9   25923    3938   1
   1  -5  -8   52503    2762  -4
  -5   1   9   52503    2762   1
  -1   3  -8   47849    4794  -3
  -3   1   9   47849    4794   1
   1  -1  -9   28103    1733  -4
  -1   1   9   28103    1733   1
  -1  -1  -9    2351     322  -3
   1   1   9    2351     322   1
   1   3 -10    3232     402  -4
   3   1   9    3232     402   1
  -1  -5 -10    1260     396  -3
   5   1   9    1260     396   1
   1   7 -11    2835     700  -4
   7   1   9    2835     700   1
  -1  -9 -11     864     504  -3
   9   1   9     864     504   1
  10  -2   4   20639    4046  -2
  -2  10  -6   20639    4046  -3
   2 -10  -7   20639    4046  -4
 -10   2   9   20639    4046   1
   8  -2   5    2235     850  -2
  -8   2   9    2235     850   1
   6  -2   6  120183    3359  -2
  -2   6  -7  120183    3359  -3
   2  -6  -8  120183    3359  -4
  -6   2   9  120183    3359   1
   4  -2   7    1464     384  -2
  -4   2   9    1464     384   1
   2  -2   8  185833    3688  -2
  -2   2  -8  185833    3688  -3
   2  -2  -9  185833    3688  -4
  -2   2   9  185833    3688   1
   0  -2   9    1212     236  -2
   0   2   9    1212     236   1
  -2  -2  10   49218    1364  -2
  -2  -2  -9   49218    1364  -3
   2   2 -10   49218    1364  -4
   2   2   9   49218    1364   1
  -4  -2  11    2917     372  -2
   4   2   9    2917     372   1
  -6  -2  12   14744    1426  -2
  -2  -6 -10   14744    1426  -3
   2   6 -11   14744    1426  -4
   6   2   9   14744    1426   1
  -8  -2  13     889     443  -2
   8   2   9     889     443   1
 -10  -2  14    7502    1371  -2
  -2 -10 -11    7502    1371  -3
   2  10 -12    7502    1371  -4
  10   2   9    7502    1371   1
   3 -11  -7    5575    2150  -4
 -11   3   9    5575    2150   1
  -3   9  -6    2273    1415  -3
  -9   3   9    2273    1415   1
   3  -7  -8   19569    3243  -4
  -7   3   9   19569    3243   1
  -3   5  -7    1785    1057  -3
  -5   3   9    1785    1057   1
   3  -3  -9   11818    1270  -4
  -3   3   9   11818    1270   1
  -3   1  -8     716     175  -3
  -1   3   9     716     175   1
   3   1 -10    6443     531  -4
   1   3   9    6443     531   1
  -3  -3  -9    4340     561  -3
   3   3   9    4340     561   1
   3   5 -11    5584     853  -4
   5   3   9    5584     853   1
  -3  -7 -10    3407     890  -3
   7   3   9    3407     890   1
   3   9 -12    2362     852  -4
   9   3   9    2362     852   1
  10  -4   4    1254     808  -2
 -10   4   9    1254     808   1
   8  -4   5   86793    7497  -2
  -4   8  -6   86793    7497  -3
   4  -8  -8   86793    7497  -4
  -8   4   9   86793    7497   1
   6  -4   6    4836    1657  -2
  -6   4   9    4836    1657   1
   4  -4   7  237880    4630  -2
  -4   4  -7  237880    4630  -3
   4  -4  -9  237880    4630  -4
  -4   4   9  237880    4630   1
   2  -4   8     451     203  -2
  -2   4   9     451     203   1
   0  -4   9  154782    8326  -2
  -4   0  -8  154782    8326  -3
   4   0 -10  154782    8326  -4
   0   4   9  154782    8326   1
  -2  -4  10    2760     368  -2
   2   4   9    2760     368   1
  -4  -4  11   37610    1845  -2
  -4  -4  -9   37610    1845  -3
   4   4 -11   37610    1845  -4
   4   4   9   37610    1845   1
  -6  -4  12    1721     522  -2
   6   4   9    1721     522   1
  -8  -4  13   15577    1873  -2
  -4  -8 -10   15577    1873  -3
   4   8 -12   15577    1873  -4
   8   4   9   15577    1873   1
   5  -9  -8      30     550  -4
  -9   5   9      30     550   1
  -5   7  -6    9922    2627  -3
  -7   5   9    9922    2627   1
   5  -5  -9     493     411  -4
  -5   5   9     493     411   1
  -5   3  -7   26464    2806  -3
  -3   5   9   26464    2806   1
   5  -1 -10     802     320  -4
  -1   5   9     802     320   1
  -5  -1  -8    8848     602  -3
   1   5   9    8848     602   1
   5   3 -11    1488     282  -4
   3   5   9    1488     282   1
  -5  -5  -9    5116     749  -3
   5   5   9    5116     749   1
   5   7 -12     296     467  -4
   7   5   9     296     467   1
  -5  -9 -10    1753     643  -3
   9   5   9    1753     643   1
   8  -6   5    1580     998  -2
  -8   6   9    1580     998   1
   6  -6   6   47093    5404  -2
  -6   6  -6   47093    5404  -3
   6  -6  -9   47093    5404  -4
  -6   6   9   47093    5404   1
   4  -6   7    2426     484  -2
  -4   6   9    2426     484   1
   2  -6   8   61057    2598  -2
  -6   2  -7   61057    2598  -3
   6  -2 -10   61057    2598  -4
  -2   6   9   61057    2598   1
   0  -6   9     268     147  -2
   0   6   9     268     147   1
  -2  -6  10   32125    1487  -2
  -6  -2  -8   32125    1487  -3
   6   2 -11   32125    1487  -4
   2   6   9   32125    1487   1
  -4  -6  11    2581     582  -2
   4   6   9    2581     582   1
  -6  -6  12    9774    1117  -2
  -6  -6  -9    9774    1117  -3
   6   6 -12    9774    1117  -4
   6   6   9    9774    1117   1
  -8  -6  13    -506     506  -2
   8   6   9    -506     506   1
   7  -7  -9    6755    2244  -4
  -7   7   9    6755    2244   1
  -7   5  -6   32592    1931  -3
  -5   7   9   32592    1931   1
   7  -3 -10    7100     779  -4
  -3   7   9    7100     779   1
  -7   1  -7   27529    1795  -3
  -1   7   9   27529    1795   1
   7   1 -11    5562    1171  -4
   1   7   9    5562    1171   1
  -7  -3  -8    4752     994  -3
   3   7   9    4752     994   1
   7   5 -12    3369     669  -4
   5   7   9    3369     669   1
  -7  -7  -9    1119     657  -3
   7   7   9    1119     657   1
   6  -8   6    -725     725  -2
  -6   8   9    -725     725   1
   4  -8   7     844     499  -2
  -8   4  -6     844     499  -3
   8  -4 -10     844     499  -4
  -4   8   9     844     499   1
   2  -8   8     462     313  -2
  -2   8   9     462     313   1
   0  -8   9      91     493  -2
   0   8   9      91     493   1
  -2  -8  10     635     381  -2
   2   8   9     635     381   1
  -4  -8  11     485     426  -2
  -8  -4  -8     485     426  -3
   8   4 -12     485     426  -4
   4   8   9     485     426   1
  -6  -8  12     514     522  -2
   6   8   9     514     522   1
   9  -5 -10    6425    2349  -4
  -5   9   9    6425    2349   1
  -9   3  -6   13644    2650  -3
  -3   9   9   13644    2650   1
   9  -1 -11    6797    1596  -4
  -1   9   9    6797    1596   1
  -9  -1  -7    6095    1164  -3
   1   9   9    6095    1164   1
   9   3 -12    5819    1242  -4
   3   9   9    5819    1242   1
  -9  -5  -8     568     534  -3
   5   9   9     568     534   1
   4 -10   7     282     574  -2
  -4  10   9     282     574   1
   2 -10   8   18940    2514  -2
 -10   2  -6   18940    2514  -3
  10  -2 -11   18940    2514  -4
  -2  10   9   18940    2514   1
   0 -10   9    -231     231  -2
   0  10   9    -231     231   1
  -2 -10  10    9390    2049  -2
 -10  -2  -7    9390    2049  -3
  10   2 -12    9390    2049  -4
   2  10   9    9390    2049   1
  -4 -10  11     -34     397  -2
   4  10   9     -34     397   1
  11  -3 -11    1040     841  -4
  -3  11   9    1040     841   1
 -11   1  -6    1862    1446  -3
  -1  11   9    1862    1446   1
  11   1 -12    2544    1923  -4
   1  11   9    2544    1923   1
 -10   0  10    1711    1288   1
   8   0   6   90837    7041  -2
   0   8  -8   90837    7041  -3
   0  -8  -8   90837    7041  -4
  -8   0  10   90837    7041   1
  -6   0  10    1867     945   1
   4   0   8  148920    5739  -2
   0   4  -9  148920    5739  -3
   0  -4  -9  148920    5739  -4
  -4   0  10  148920    5739   1
  -2   0  10   10203    1116   1
   0   0  10   46305    2177  -2
   0   0 -10   46305    2177  -3
   0   0 -10   46305    2177  -4
   0   0  10   46305    2177   1
   2   0  10   17021    1257   1
  -4   0  12   35816    3444  -2
   0  -4 -11   35816    3444  -3
   0   4 -11   35816    3444  -4
   4   0  10   35816    3444   1
   6   0  10    2091    1030   1
  -8   0  14   30927    4134  -2
   0  -8 -12   30927    4134  -3
   0   8 -12   30927    4134  -4
   8   0  10   30927    4134   1
  10   0  10     703    1108   1
  -1  11  -7    2364    2010  -3
 -11   1  10    2364    2010   1
   1  -9  -8    -208     363  -4
  -9   1  10    -208     363   1
  -1   7  -8   13630    1533  -3
  -7   1  10   13630    1533   1
   1  -5  -9    1022     520  -4
  -5   1  10    1022     520   1
  -1   3  -9    7940     689  -3
  -3   1  10    7940     689   1
   1  -1 -10    6378     400  -4
  -1   1  10    6378     400   1
  -1  -1 -10    8727     590  -3
   1   1  10    8727     590   1
   1   3 -11    8490    1477  -4
   3   1  10    8490    1477   1
  -1  -5 -11    9933    1301  -3
   5   1  10    9933    1301   1
   1   7 -12       0     500  -4
   7   1  10       0     500   1
  -1  -9 -12    3206     931  -3
   9   1  10    3206     931   1
  10  -2   5   22257    4403  -2
  -2  10  -7   22257    4403  -3
   2 -10  -8   22257    4403  -4
 -10   2  10   22257    4403   1
   8  -2   6    1609     786  -2
  -8   2  10    1609     786   1
   6  -2   7   55191    1885  -2
  -2   6  -8   55191    1885  -3
   2  -6  -9   55191    1885  -4
  -6   2  10   55191    1885   1
   4  -2   8    3353     437  -2
  -4   2  10    3353     437   1
   2  -2   9   37044    1362  -2
  -2   2  -9   37044    1362  -3
   2  -2 -10   37044    1362  -4
  -2   2  10   37044    1362   1
   0  -2  10   14860    1249  -2
   0   2  10   14860    1249   1
  -2  -2  11   17029    1368  -2
  -2  -2 -10   17029    1368  -3
   2   2 -11   17029    1368  -4
   2   2  10   17029    1368   1
  -4  -2  12    7652     921  -2
   4   2  10    7652     921   1
  -6  -2  13   15548    1532  -2
  -2  -6 -11   15548    1532  -3
   2   6 -12   15548    1532  -4
   6   2  10   15548    1532   1
  -8  -2  14     413     247  -2
   8   2  10     413     247   1
   3 -11  -8    3229    2008  -4
 -11   3  10    3229    2008   1
  -3   9  -7   13851    3263  -3
  -9   3  10   13851    3263   1
   3  -7  -9    8810    2167  -4
  -7   3  10    8810    2167   1
  -3   5  -8   26870    4266  -3
  -5   3  10   26870    4266   1
   3  -3 -10     955     217  -4
  -3   3  10     955     217   1
  -3   1  -9    3283     800  -3
  -1   3  10    3283     800   1
   3   1 -11    2907     562  -4
   1   3  10    2907     562   1
  -3  -3 -10    1657     410  -3
   3   3  10    1657     410   1
   3   5 -12    1471     309  -4
   5   3  10    1471     309   1
  -3  -7 -11    4979    1013  -3
   7   3  10    4979    1013   1
   3   9 -13    3533     952  -4
   9   3  10    3533     952   1
  10  -4   5    1896    1481  -2
 -10   4  10    1896    1481   1
   8  -4   6    2463    1614  -2
  -4   8  -7    2463    1614  -3
   4  -8  -9    2463    1614  -4
  -8   4  10    2463    1614   1
   6  -4   7     663     924  -2
  -6   4  10     663     924   1
   4  -4   8    2273     481  -2
  -4   4  -8    2273     481  -3
   4  -4 -10    2273     481  -4
  -4   4  10    2273     481   1
   2  -4   9    1647     246  -2
  -2   4  10    1647     246   1
   0  -4  10    2093     287  -2
   0   4  10    2093     287   1
  -2  -4  11    3182     491  -2
   2   4  10    3182     491   1
  -4  -4  12    2202     526  -2
  -4  -4 -10    2202     526  -3
   4   4 -12    2202     526  -4
   4   4  10    2202     526   1
  -6  -4  13     276     437  -2
   6   4  10     276     437   1
  -8  -4  14     610     597  -2
  -4  -8 -11     610     597  -3
   4   8 -13     610     597  -4
   8   4  10     610     597   1
   5  -9  -9    8578    2744  -4
  -9   5  10    8578    2744   1
  -5   7  -7    8321    2503  -3
  -7   5  10    8321    2503   1
   5  -5 -10    7727    2169  -4
  -5   5  10    7727    2169   1
  -5   3  -8    7662    1173  -3
  -3   5  10    7662    1173   1
   5  -1 -11    1056     365  -4
  -1   5  10    1056     365   1
  -5  -1  -9    1396     303  -3
   1   5  10    1396     303   1
   5   3 -12    3219     471  -4
   3   5  10    3219     471   1
  -5  -5 -10     519     330  -3
   5   5  10     519     330   1
   5   7 -13    5554    1110  -4
   7   5  10    5554    1110   1
  -5  -9 -11     265     503  -3
   9   5  10     265     503   1
   8  -6   6    -449     617  -2
  -8   6  10    -449     617   1
   6  -6   7   49186    5650  -2
  -6   6  -7   49186    5650  -3
   6  -6 -10   49186    5650  -4
  -6   6  10   49186    5650   1
   4  -6   8     298     190  -2
  -4   6  10     298     190   1
   2  -6   9   32757    1510  -2
  -6   2  -8   32757    1510  -3
   6  -2 -11   32757    1510  -4
  -2   6  10   32757    1510   1
   0  -6  10      -7     132  -2
   0   6  10      -7     132   1
  -2  -6  11   17413    1607  -2
  -6  -2  -9   17413    1607  -3
   6   2 -12   17413    1607  -4
   2   6  10   17413    1607   1
  -4  -6  12     241     279  -2
   4   6  10     241     279   1
  -6  -6  13   16569    1473  -2
  -6  -6 -10   16569    1473  -3
   6   6 -13   16569    1473  -4
   6   6  10   16569    1473   1
  -8  -6  14    -340     585  -2
   8   6  10    -340     585   1
   7  -7 -10    3356    1725  -4
  -7   7  10    3356    1725   1
  -7   5  -7     940     392  -3
  -5   7  10     940     392   1
   7  -3 -11     419     241  -4
  -3   7  10     419     241   1
  -7   1  -8    1088     778  -3
  -1   7  10    1088     778   1
   7   1 -12    1154     488  -4
   1   7  10    1154     488   1
  -7  -3  -9    4390    1053  -3
   3   7  10    4390    1053   1
   7   5 -13    2157     665  -4
   5   7  10    2157     665   1
  -7  -7 -10    2246     711  -3
   7   7  10    2246     711   1
   6  -8   7    -867    1024  -2
  -6   8  10    -867    1024   1
   4  -8   8   37163    3152  -2
  -8   4  -7   37163    3152  -3
   8  -4 -11   37163    3152  -4
  -4   8  10   37163    3152   1
   2  -8   9     235     338  -2
  -2   8  10     235     338   1
   0  -8  10   28783    2175  -2
  -8   0  -8   28783    2175  -3
   8   0 -12   28783    2175  -4
   0   8  10   28783    2175   1
  -2  -8  11     693     422  -2
   2   8  10     693     422   1
  -4  -8  12   18017    2020  -2
  -8  -4  -9   18017    2020  -3
   8   4 -13   18017    2020  -4
   4   8  10   18017    2020   1
  -6  -8  13    1466    1094  -2
   6   8  10    1466    1094   1
   9  -5 -11    1417     928  -4
  -5   9  10    1417     928   1
  -9   3  -7    3846    1455  -3
  -3   9  10    3846    1455   1
   9  -1 -12     531     484  -4
  -1   9  10     531     484   1
  -9  -1  -8    4793     966  -3
   1   9  10    4793     966   1
   9   3 -13     545     334  -4
   3   9  10     545     334   1
  -9  -5  -9    2074    1467  -3
   5   9  10    2074    1467   1
   4 -10   8     795     758  -2
  -4  10  10     795     758   1
   2 -10   9    8498    1748  -2
 -10   2  -7    8498    1748  -3
  10  -2 -12    8498    1748  -4
  -2  10  10    8498    1748   1
   0 -10  10     -62     664  -2
   0  10  10     -62     664   1
  -2 -10  11    7883    1805  -2
 -10  -2  -8    7883    1805  -3
  10   2 -13    7883    1805  -4
   2  10  10    7883    1805   1
  11  -3 -12     408     558  -4
  -3  11  10     408     558   1
 -11   1  -7    2744    1665  -3
  -1  11  10    2744    1665   1
  -1  11  -8    4477    2274  -3
 -11   1  11    4477    2274   1
   1  -9  -9    4704    1221  -4
  -9   1  11    4704    1221   1
  -1   7  -9    3767     791  -3
  -7   1  11    3767     791   1
   1  -5 -10    1428     420  -4
  -5   1  11    1428     420   1
  -1   3 -10    3638     365  -3
  -3   1  11    3638     365   1
   1  -1 -11     790     142  -4
  -1   1  11     790     142   1
  -1  -1 -11     999     404  -3
   1   1  11     999     404   1
   1   3 -12   12377    1173  -4
   3   1  11   12377    1173   1
  -1  -5 -12    5814    1122  -3
   5   1  11    5814    1122   1
   1   7 -13   11899    2007  -4
   7   1  11   11899    2007   1
  -1  -9 -13    5812    1437  -3
   9   1  11    5812    1437   1
  10  -2   6   14715    3368  -2
  -2  10  -8   14715    3368  -3
   2 -10  -9   14715    3368  -4
 -10   2  11   14715    3368   1
   8  -2   7    1202     576  -2
  -8   2  11    1202     576   1
   6  -2   8   31033    1458  -2
  -2   6  -9   31033    1458  -3
   2  -6 -10   31033    1458  -4
  -6   2  11   31033    1458   1
   4  -2   9    3400     620  -2
  -4   2  11    3400     620   1
   2  -2  10   22486    1029  -2
  -2   2 -10   22486    1029  -3
   2  -2 -11   22486    1029  -4
  -2   2  11   22486    1029   1
   0  -2  11    8326    1050  -2
   0   2  11    8326    1050   1
  -2  -2  12   39134    1499  -2
  -2  -2 -11   39134    1499  -3
   2   2 -12   39134    1499  -4
   2   2  11   39134    1499   1
  -4  -2  13      67     270  -2
   4   2  11      67     270   1
  -6  -2  14   35839    2343  -2
  -2  -6 -12   35839    2343  -3
   2   6 -13   35839    2343  -4
   6   2  11   35839    2343   1
  -8  -2  15    1976     631  -2
   8   2  11    1976     631   1
   3 -11  -9    2051    1530  -4
 -11   3  11    2051    1530   1
  -3   9  -8    2694    1219  -3
  -9   3  11    2694    1219   1
   3  -7 -10    1238    1125  -4
  -7   3  11    1238    1125   1
  -3   5  -9    2333     387  -3
  -5   3  11    2333     387   1
   3  -3 -11    1711     506  -4
  -3   3  11    1711     506   1
  -3   1 -10   12549    2347  -3
  -1   3  11   12549    2347   1
   3   1 -12    6770     718  -4
   1   3  11    6770     718   1
  -3  -3 -11    3978     699  -3
   3   3  11    3978     699   1
   3   5 -13    7821     752  -4
   5   3  11    7821     752   1
  -3  -7 -12     -47     313  -3
   7   3  11     -47     313   1
   3   9 -14    3537    1121  -4
   9   3  11    3537    1121   1
  10  -4   6     532    1091  -2
 -10   4  11     532    1091   1
   8  -4   7   37465    4988  -2
  -4   8  -8   37465    4988  -3
   4  -8 -10   37465    4988  -4
  -8   4  11   37465    4988   1
   6  -4   8    1468    1082  -2
  -6   4  11    1468    1082   1
   4  -4   9   36440    1406  -2
  -4   4  -9   36440    1406  -3
   4  -4 -11   36440    1406  -4
  -4   4  11   36440    1406   1
   2  -4  10    7512     574  -2
  -2   4  11    7512     574   1
   0  -4  11   44577    2660  -2
  -4   0 -10   44577    2660  -3
   4   0 -12   44577    2660  -4
   0   4  11   44577    2660   1
  -2  -4  12    3305     532  -2
   2   4  11    3305     532   1
  -4  -4  13   68067    4610  -2
  -4  -4 -11   68067    4610  -3
   4   4 -13   68067    4610  -4
   4   4  11   68067    4610   1
  -6  -4  14     998     383  -2
   6   4  11     998     383   1
  -8  -4  15   31829    2539  -2
  -4  -8 -12   31829    2539  -3
   4   8 -14   31829    2539  -4
   8   4  11   31829    2539   1
   5  -9 -10     289    1010  -4
  -9   5  11     289    1010   1
  -5   7  -8    5100    1960  -3
  -7   5  11    5100    1960   1
   5  -5 -11    -360     360  -4
  -5   5  11    -360     360   1
  -5   3  -9    7307     619  -3
  -3   5  11    7307     619   1
   5  -1 -12     862     286  -4
  -1   5  11     862     286   1
  -5  -1 -10   10285    1130  -3
   1   5  11   10285    1130   1
   5   3 -13     400     253  -4
   3   5  11     400     253   1
  -5  -5 -11    9327    1096  -3
   5   5  11    9327    1096   1
   5   7 -14    3014     906  -4
   7   5  11    3014     906   1
  -5  -9 -12    2622     943  -3
   9   5  11    2622     943   1
   8  -6   7    1783    1451  -2
  -8   6  11    1783    1451   1
   6  -6   8   11697    2745  -2
  -6   6  -8   11697    2745  -3
   6  -6 -11   11697    2745  -4
  -6   6  11   11697    2745   1
   4  -6   9    2812     545  -2
  -4   6  11    2812     545   1
   2  -6  10   12686    1122  -2
  -6   2  -9   12686    1122  -3
   6  -2 -12   12686    1122  -4
  -2   6  11   12686    1122   1
   0  -6  11    3522     587  -2
   0   6  11    3522     587   1
  -2  -6  12   19953    1763  -2
  -6  -2 -10   19953    1763  -3
   6   2 -13   19953    1763  -4
   2   6  11   19953    1763   1
  -4  -6  13    1298     442  -2
   4   6  11    1298     442   1
  -6  -6  14   18343    1636  -2
  -6  -6 -11   18343    1636  -3
   6   6 -14   18343    1636  -4
   6   6  11   18343    1636   1
  -8  -6  15     669     583  -2
   8   6  11     669     583   1
   7  -7 -11    3396    1810  -4
  -7   7  11    3396    1810   1
  -7   5  -8    8876    1017  -3
  -5   7  11    8876    1017   1
   7  -3 -12     864     753  -4
  -3   7  11     864     753   1
  -7   1  -9    3689     682  -3
  -1   7  11    3689     682   1
   7   1 -13    3283     708  -4
   1   7  11    3283     708   1
  -7  -3 -10    3672    1051  -3
   3   7  11    3672    1051   1
   7   5 -14   10240    1193  -4
   5   7  11   10240    1193   1
  -7  -7 -11    6707    2270  -3
   7   7  11    6707    2270   1
   6  -8   8    -218     842  -2
  -6   8  11    -218     842   1
   4  -8   9    1554     541  -2
  -8   4  -8    1554     541  -3
   8  -4 -12    1554     541  -4
  -4   8  11    1554     541   1
   2  -8  10     757     545  -2
  -2   8  11     757     545   1
   0  -8  11     511     417  -2
   0   8  11     511     417   1
  -2  -8  12    1306     543  -2
   2   8  11    1306     543   1
  -4  -8  13     357     749  -2
  -8  -4 -10     357     749  -3
   8   4 -14     357     749  -4
   4   8  11     357     749   1
  -6  -8  14       9     337  -2
   6   8  11       9     337   1
   9  -5 -12     995     774  -4
  -5   9  11     995     774   1
  -9   3  -8    2375    1168  -3
  -3   9  11    2375    1168   1
   9  -1 -13    3371    1056  -4
  -1   9  11    3371    1056   1
  -9  -1  -9    1621     909  -3
   1   9  11    1621     909   1
   9   3 -14    4802    1122  -4
   3   9  11    4802    1122   1
  -9  -5 -10      38     500  -3
   5   9  11      38     500   1
   4 -10   9     161     360  -2
  -4  10  11     161     360   1
   2 -10  10    7654    1739  -2
 -10   2  -8    7654    1739  -3
  10  -2 -13    7654    1739  -4
  -2  10  11    7654    1739   1
   0 -10  11     136     606  -2
   0  10  11     136     606   1
  -2 -10  12    6911    1686  -2
 -10  -2  -9    6911    1686  -3
  10   2 -14    6911    1686  -4
   2  10  11    6911    1686   1
 -10   0  12    -195     716   1
   8   0   8   23633    2595  -2
   0   8 -10   23633    2595  -3
   0  -8 -10   23633    2595  -4
  -8   0  12   23633    2595   1
  -6   0  12    1093     702   1
   4   0  10   54125    3454  -2
   0   4 -11   54125    3454  -3
   0  -4 -11   54125    3454  -4
  -4   0  12   54125    3454   1
  -2   0  12    4339     833   1
   0   0  12  150282    4977  -2
   0   0 -12  150282    4977  -3
   0   0 -12  150282    4977  -4
   0   0  12  150282    4977   1
   2   0  12    1929     485   1
  -4   0  14  165077    8319  -2
   0  -4 -13  165077    8319  -3
   0   4 -13  165077    8319  -4
   4   0  12  165077    8319   1
   6   0  12    5317    1540   1
  -8   0  16   38797    4745  -2
   0  -8 -14   38797    4745  -3
   0   8 -14   38797    4745  -4
   8   0  12   38797    4745   1
  -1  11  -9    5486    2376  -3
 -11   1  12    5486    2376   1
   1  -9 -10    1337     537  -4
  -9   1  12    1337     537   1
  -1   7 -10    1943     567  -3
  -7   1  12    1943     567   1
   1  -5 -11    2829     505  -4
  -5   1  12    2829     505   1
  -1   3 -11    7422     533  -3
  -3   1  12    7422     533   1
   1  -1 -12     302     222  -4
  -1   1  12     302     222   1
  -1  -1 -12   19722    1222  -3
   1   1  12   19722    1222   1
   1   3 -13    3726     764  -4
   3   1  12    3726     764   1
  -1  -5 -13   11532    1332  -3
   5   1  12   11532    1332   1
   1   7 -14    2048     874  -4
   7   1  12    2048     874   1
  -1  -9 -14    2707     996  -3
   9   1  12    2707     996   1
  10  -2   7    8351    2724  -2
  -2  10  -9    8351    2724  -3
   2 -10 -10    8351    2724  -4
 -10   2  12    8351    2724   1
   8  -2   8     162     489  -2
  -8   2  12     162     489   1
   6  -2   9   16932    1108  -2
  -2   6 -10   16932    1108  -3
   2  -6 -11   16932    1108  -4
  -6   2  12   16932    1108   1
   4  -2  10    3905     752  -2
  -4   2  12    3905     752   1
   2  -2  11   42616    1564  -2
  -2   2 -11   42616    1564  -3
   2  -2 -12   42616    1564  -4
  -2   2  12   42616    1564   1
   0  -2  12     667     271  -2
   0   2  12     667     271   1
  -2  -2  13   78909    2505  -2
  -2  -2 -12   78909    2505  -3
   2   2 -13   78909    2505  -4
   2   2  12   78909    2505   1
  -4  -2  14    5298     590  -2
   4   2  12    5298     590   1
  -6  -2  15   44016    2650  -2
  -2  -6 -13   44016    2650  -3
   2   6 -14   44016    2650  -4
   6   2  12   44016    2650   1
  -8  -2  16    2462     776  -2
   8   2  12    2462     776   1
   3 -11 -10     106    1107  -4
 -11   3  12     106    1107   1
  -3   9  -9    2655    1451  -3
  -9   3  12    2655    1451   1
   3  -7 -11    1541     810  -4
  -7   3  12    1541     810   1
  -3   5 -10    3648     467  -3
  -5   3  12    3648     467   1
   3  -3 -12     900     719  -4
  -3   3  12     900     719   1
  -3   1 -11   17882    2934  -3
  -1   3  12   17882    2934   1
   3   1 -13   28851    2943  -4
   1   3  12   28851    2943   1
  -3  -3 -12   36188    2332  -3
   3   3  12   36188    2332   1
   3   5 -14   29162    1506  -4
   5   3  12   29162    1506   1
  -3  -7 -13   17229    1834  -3
   7   3  12   17229    1834   1
   3   9 -15    8807    1482  -4
   9   3  12    8807    1482   1
  10  -4   7    -255     575  -2
 -10   4  12    -255     575   1
   8  -4   8    2188    1412  -2
  -4   8  -9    2188    1412  -3
   4  -8 -11    2188    1412  -4
  -8   4  12    2188    1412   1
   6  -4   9     160     612  -2
  -6   4  12     160     612   1
   4  -4  10     837     238  -2
  -4   4 -10     837     238  -3
   4  -4 -12     837     238  -4
  -4   4  12     837     238   1
   2  -4  11     638     180  -2
  -2   4  12     638     180   1
   0  -4  12     259     283  -2
   0   4  12     259     283   1
  -2  -4  13    2023     511  -2
   2   4  12    2023     511   1
  -4  -4  14    2358     666  -2
  -4  -4 -12    2358     666  -3
   4   4 -14    2358     666  -4
   4   4  12    2358     666   1
  -6  -4  15    2590     826  -2
   6   4  12    2590     826   1
  -8  -4  16    1478     651  -2
  -4  -8 -13    1478     651  -3
   4   8 -15    1478     651  -4
   8   4  12    1478     651   1
   5  -9 -11      32     350  -4
  -9   5  12      32     350   1
  -5   7  -9    3655    1706  -3
  -7   5  12    3655    1706   1
   5  -5 -12    3342     687  -4
  -5   5  12    3342     687   1
  -5   3 -10    1577     201  -3
  -3   5  12    1577     201   1
   5  -1 -13   12473    1026  -4
  -1   5  12   12473    1026   1
  -5  -1 -11    6175     894  -3
   1   5  12    6175     894   1
   5   3 -14   36618    2852  -4
   3   5  12   36618    2852   1
  -5  -5 -12   13640    1564  -3
   5   5  12   13640    1564   1
   5   7 -15   16795    1907  -4
   7   5  12   16795    1907   1
  -5  -9 -13    5212    1592  -3
   9   5  12    5212    1592   1
   8  -6   8     737     609  -2
  -8   6  12     737     609   1
   6  -6   9   11406    1332  -2
  -6   6  -9   11406    1332  -3
   6  -6 -12   11406    1332  -4
  -6   6  12   11406    1332   1
   4  -6  10     336     258  -2
  -4   6  12     336     258   1
   2  -6  11   19723    1334  -2
  -6   2 -10   19723    1334  -3
   6  -2 -13   19723    1334  -4
  -2   6  12   19723    1334   1
   0  -6  12     221     165  -2
   0   6  12     221     165   1
  -2  -6  13   38738    2439  -2
  -6  -2 -11   38738    2439  -3
   6   2 -14   38738    2439  -4
   2   6  12   38738    2439   1
  -4  -6  14    1386     526  -2
   4   6  12    1386     526   1
  -6  -6  15   23402    2181  -2
  -6  -6 -12   23402    2181  -3
   6   6 -15   23402    2181  -4
   6   6  12   23402    2181   1
  -8  -6  16     313    1088  -2
   8   6  12     313    1088   1
   7  -7 -12    1012    1065  -4
  -7   7  12    1012    1065   1
  -7   5  -9    1133     423  -3
  -5   7  12    1133     423   1
   7  -3 -13    3978    1145  -4
  -3   7  12    3978    1145   1
  -7   1 -10    1047     856  -3
  -1   7  12    1047     856   1
   7   1 -14    7717    1088  -4
   1   7  12    7717    1088   1
  -7  -3 -11    1109     600  -3
   3   7  12    1109     600   1
   7   5 -15    8691    1362  -4
   5   7  12    8691    1362   1
  -7  -7 -12    -346     691  -3
   7   7  12    -346     691   1
   6  -8   9   -1073    1073  -2
  -6   8  12   -1073    1073   1
   4  -8  10   17993    2289  -2
  -8   4  -9   17993    2289  -3
   8  -4 -13   17993    2289  -4
  -4   8  12   17993    2289   1
   2  -8  11    -726     806  -2
  -2   8  12    -726     806   1
   0  -8  12   34074    3315  -2
  -8   0 -10   34074    3315  -3
   8   0 -14   34074    3315  -4
   0   8  12   34074    3315   1
  -2  -8  13    1052     502  -2
   2   8  12    1052     502   1
  -4  -8  14   32729    2783  -2
  -8  -4 -11   32729    2783  -3
   8   4 -15   32729    2783  -4
   4   8  12   32729    2783   1
  -6  -8  15     947     603  -2
   6   8  12     947     603   1
   9  -5 -13    1699    1644  -4
  -5   9  12    1699    1644   1
  -9   3  -9    2191    1374  -3
  -3   9  12    2191    1374   1
   9  -1 -14     643     388  -4
  -1   9  12     643     388   1
  -9  -1 -10    3385    1981  -3
   1   9  12    3385    1981   1
   9   3 -15    1452     948  -4
   3   9  12    1452     948   1
   4 -10  10     993     748  -2
  -4  10  12     993     748   1
   2 -10  11    4686    1402  -2
 -10   2  -9    4686    1402  -3
  10  -2 -14    4686    1402  -4
  -2  10  12    4686    1402   1
   0 -10  12    -594     594  -2
   0  10  12    -594     594   1
  -2 -10  13   10028    3277  -2
 -10  -2 -10   10028    3277  -3
  10   2 -15   10028    3277  -4
   2  10  12   10028    3277   1
   1  -9 -11    4006     957  -4
  -9   1  13    4006     957   1
  -1   7 -11    3849     789  -3
  -7   1  13    3849     789   1
   1  -5 -12   18134    1735  -4
  -5   1  13   18134    1735   1
  -1   3 -12   29876    1124  -3
  -3   1  13   29876    1124   1
   1  -1 -13  101020    5872  -4
  -1   1  13  101020    5872   1
  -1  -1 -13   69195    3886  -3
   1   1  13   69195    3886   1
   1   3 -14   96233    6819  -4
   3   1  13   96233    6819   1
  -1  -5 -14   41234    6292  -3
   5   1  13   41234    6292   1
   1   7 -15   22579    3282  -4
   7   1  13   22579    3282   1
  -1  -9 -15    6639    1649  -3
   9   1  13    6639    1649   1
  10  -2   8    7864    2449  -2
  -2  10 -10    7864    2449  -3
   2 -10 -11    7864    2449  -4
 -10   2  13    7864    2449   1
   8  -2   9     569     454  -2
  -8   2  13     569     454   1
   6  -2  10   25730    1736  -2
  -2   6 -11   25730    1736  -3
   2  -6 -12   25730    1736  -4
  -6   2  13   25730    1736   1
   4  -2  11     271     199  -2
  -4   2  13     271     199   1
   2  -2  12   73402    2214  -2
  -2   2 -12   73402    2214  -3
   2  -2 -13   73402    2214  -4
  -2   2  13   73402    2214   1
   0  -2  13    7603     675  -2
   0   2  13    7603     675   1
  -2  -2  14  126856    3417  -2
  -2  -2 -13  126856    3417  -3
   2   2 -14  126856    3417  -4
   2   2  13  126856    3417   1
  -4  -2  15    8360     909  -2
   4   2  13    8360     909   1
  -6  -2  16   32249    2337  -2
  -2  -6 -14   32249    2337  -3
   2   6 -15   32249    2337  -4
   6   2  13   32249    2337   1
  -8  -2  17    2403     950  -2
   8   2  13    2403     950   1
   3 -11 -11    -306     712  -4
 -11   3  13    -306     712   1
  -3   9 -10     468     359  -3
  -9   3  13     468     359   1
   3  -7 -12    8601    1995  -4
  -7   3  13    8601    1995   1
  -3   5 -11    1712     790  -3
  -5   3  13    1712     790   1
   3  -3 -13   24254    2496  -4
  -3   3  13   24254    2496   1
  -3   1 -12    3909    1576  -3
  -1   3  13    3909    1576   1
   3   1 -14   50337    2594  -4
   1   3  13   50337    2594   1
  -3  -3 -13    9084    1270  -3
   3   3  13    9084    1270   1
   3   5 -15   18350    1288  -4
   5   3  13   18350    1288   1
  -3  -7 -14    2021     818  -3
   7   3  13    2021     818   1
   3   9 -16    4386    1066  -4
   9   3  13    4386    1066   1
  10  -4   8    -940     940  -2
 -10   4  13    -940     940   1
   8  -4   9   19837    3669  -2
  -4   8 -10   19837    3669  -3
   4  -8 -12   19837    3669  -4
  -8   4  13   19837    3669   1
   6  -4  10    1872     780  -2
  -6   4  13    1872     780   1
   4  -4  11   85217    4789  -2
  -4   4 -11   85217    4789  -3
   4  -4 -13   85217    4789  -4
  -4   4  13   85217    4789   1
   2  -4  12    4848     483  -2
  -2   4  13    4848     483   1
   0  -4  13  182783    7065  -2
  -4   0 -12  182783    7065  -3
   4   0 -14  182783    7065  -4
   0   4  13  182783    7065   1
  -2  -4  14   12901    1589  -2
   2   4  13   12901    1589   1
  -4  -4  15  130489    4602  -2
  -4  -4 -13  130489    4602  -3
   4   4 -15  130489    4602  -4
   4   4  13  130489    4602   1
  -6  -4  16    8448    1319  -2
   6   4  13    8448    1319   1
  -8  -4  17   23602    2263  -2
  -4  -8 -14   23602    2263  -3
   4   8 -16   23602    2263  -4
   8   4  13   23602    2263   1
   5  -9 -12     522    1065  -4
  -9   5  13     522    1065   1
  -5   7 -10     577     584  -3
  -7   5  13     577     584   1
   5  -5 -13    1713     604  -4
  -5   5  13    1713     604   1
  -5   3 -11    6216    1038  -3
  -3   5  13    6216    1038   1
   5  -1 -14     362     270  -4
  -1   5  13     362     270   1
  -5  -1 -12   12902    1313  -3
   1   5  13   12902    1313   1
   5   3 -15    1643     593  -4
   3   5  13    1643     593   1
  -5  -5 -13    4777     980  -3
   5   5  13    4777     980   1
   5   7 -16     347     546  -4
   7   5  13     347     546   1
   8  -6   9    -963     963  -2
  -8   6  13    -963     963   1
   6  -6  10   16766    2180  -2
  -6   6 -10   16766    2180  -3
   6  -6 -13   16766    2180  -4
  -6   6  13   16766    2180   1
   4  -6  11    1667     539  -2
  -4   6  13    1667     539   1
   2  -6  12   39846    6157  -2
  -6   2 -11   39846    6157  -3
   6  -2 -14   39846    6157  -4
  -2   6  13   39846    6157   1
   0  -6  13    6458     912  -2
   0   6  13    6458     912   1
  -2  -6  14   53776    2941  -2
  -6  -2 -12   53776    2941  -3
   6   2 -15   53776    2941  -4
   2   6  13   53776    2941   1
  -4  -6  15    7615    1031  -2
   4   6  13    7615    1031   1
  -6  -6  16   32333    2622  -2
  -6  -6 -13   32333    2622  -3
   6   6 -16   32333    2622  -4
   6   6  13   32333    2622   1
  -8  -6  17    1802     645  -2
   8   6  13    1802     645   1
   7  -7 -13     986     815  -4
  -7   7  13     986     815   1
  -7   5 -10    7157    1167  -3
  -5   7  13    7157    1167   1
   7  -3 -14    4543    1228  -4
  -3   7  13    4543    1228   1
  -7   1 -11   16336    2231  -3
  -1   7  13   16336    2231   1
   7   1 -15   15779    1611  -4
   1   7  13   15779    1611   1
  -7  -3 -12   18654    1930  -3
   3   7  13   18654    1930   1
   7   5 -16    8400    1396  -4
   5   7  13    8400    1396   1
  -7  -7 -13    3954    1746  -3
   7   7  13    3954    1746   1
   6  -8  10    2969    1828  -2
  -6   8  13    2969    1828   1
   4  -8  11     512    1495  -2
  -8   4 -10     512    1495  -3
   8  -4 -14     512    1495  -4
  -4   8  13     512    1495   1
   2  -8  12    1206     575  -2
  -2   8  13    1206     575   1
   0  -8  13    1322     742  -2
   0   8  13    1322     742   1
  -2  -8  14    3334    1168  -2
   2   8  13    3334    1168   1
  -4  -8  15    1207     496  -2
  -8  -4 -12    1207     496  -3
   8   4 -16    1207     496  -4
   4   8  13    1207     496   1
  -6  -8  16    2553    1289  -2
   6   8  13    2553    1289   1
  -9   3 -10    4215    1536  -3
  -3   9  13    4215    1536   1
   9  -1 -15   10402    1870  -4
  -1   9  13   10402    1870   1
  -9  -1 -11    6532    3281  -3
   1   9  13    6532    3281   1
   9   3 -16   14064    2496  -4
   3   9  13   14064    2496   1
   2 -10  12    7802    1756  -2
 -10   2 -10    7802    1756  -3
  10  -2 -15    7802    1756  -4
  -2  10  13    7802    1756   1
   0 -10  13      46     455  -2
   0  10  13      46     455   1
 -10   0  14    -454     844   1
   8   0  10   38760    4197  -2
   0   8 -12   38760    4197  -3
   0  -8 -12   38760    4197  -4
  -8   0  14   38760    4197   1
  -6   0  14    6075    1543   1
   4   0  12  179044    5053  -2
   0   4 -13  179044    5053  -3
   0  -4 -13  179044    5053  -4
  -4   0  14  179044    5053   1
  -2   0  14   26392    2129   1
   0   0  14  378658    7829  -2
   0   0 -14  378658    7829  -3
   0   0 -14  378658    7829  -4
   0   0  14  378658    7829   1
   2   0  14   29121    2523   1
  -4   0  16  119804    7703  -2
   0  -4 -15  119804    7703  -3
   0   4 -15  119804    7703  -4
   4   0  14  119804    7703   1
   6   0  14    5233    1702   1
  -8   0  18   16150    3126  -2
   0  -8 -16   16150    3126  -3
   0   8 -16   16150    3126  -4
   8   0  14   16150    3126   1
   1  -9 -12    1381     647  -4
  -9   1  14    1381     647   1
  -1   7 -12    7896    1178  -3
  -7   1  14    7896    1178   1
   1  -5 -13    1216     546  -4
  -5   1  14    1216     546   1
  -1   3 -13   45399    1930  -3
  -3   1  14   45399    1930   1
   1  -1 -14    2661     503  -4
  -1   1  14    2661     503   1
  -1  -1 -14   34048    1791  -3
   1   1  14   34048    1791   1
   1   3 -15    4244     882  -4
   3   1  14    4244     882   1
  -1  -5 -15   11933    1769  -3
   5   1  14   11933    1769   1
   1   7 -16      87     472  -4
   7   1  14      87     472   1
  -1  -9 -16    2119    1001  -3
   9   1  14    2119    1001   1
  10  -2   9    7846    2443  -2
  -2  10 -11    7846    2443  -3
   2 -10 -12    7846    2443  -4
 -10   2  14    7846    2443   1
   8  -2  10     522    1008  -2
  -8   2  14     522    1008   1
   6  -2  11   45322    2580  -2
  -2   6 -12   45322    2580  -3
   2  -6 -13   45322    2580  -4
  -6   2  14   45322    2580   1
   4  -2  12   11736    1111  -2
  -4   2  14   11736    1111   1
   2  -2  13  131992    5217  -2
  -2   2 -13  131992    5217  -3
   2  -2 -14  131992    5217  -4
  -2   2  14  131992    5217   1
   0  -2  14   23404    1160  -2
   0   2  14   23404    1160   1
  -2  -2  15  113306    3724  -2
  -2  -2 -14  113306    3724  -3
   2   2 -15  113306    3724  -4
   2   2  14  113306    3724   1
  -4  -2  16    9381     998  -2
   4   2  14    9381     998   1
  -6  -2  17   28900    2306  -2
  -2  -6 -15   28900    2306  -3
   2   6 -16   28900    2306  -4
   6   2  14   28900    2306   1
  -8  -2  18    1529     615  -2
   8   2  14    1529     615   1
  -3   9 -11    2693    1729  -3
  -9   3  14    2693    1729   1
   3  -7 -13    6367    1494  -4
  -7   3  14    6367    1494   1
  -3   5 -12   36669    3419  -3
  -5   3  14   36669    3419   1
   3  -3 -14   46178    3687  -4
  -3   3  14   46178    3687   1
  -3   1 -13  105127    7272  -3
  -1   3  14  105127    7272   1
   3   1 -15   49273    3729  -4
   1   3  14   49273    3729   1
  -3  -3 -14   56436    4003  -3
   3   3  14   56436    4003   1
   3   5 -16   15447    1719  -4
   5   3  14   15447    1719   1
  -3  -7 -15    6320    1160  -3
   7   3  14    6320    1160   1
   3   9 -17    3181    1758  -4
   9   3  14    3181    1758   1
  10  -4   9    1231    1023  -2
 -10   4  14    1231    1023   1
   8  -4  10     -22     581  -2
  -4   8 -11     -22     581  -3
   4  -8 -13     -22     581  -4
  -8   4  14     -22     581   1
   6  -4  11    1888    1173  -2
  -6   4  14    1888    1173   1
   4  -4  12    2509     616  -2
  -4   4 -12    2509     616  -3
   4  -4 -14    2509     616  -4
  -4   4  14    2509     616   1
   2  -4  13    5959    1902  -2
  -2   4  14    5959    1902   1
   0  -4  14    1331     397  -2
   0   4  14    1331     397   1
  -2  -4  15    3539     493  -2
   2   4  14    3539     493   1
  -4  -4  16    3875    1326  -2
  -4  -4 -14    3875    1326  -3
   4   4 -16    3875    1326  -4
   4   4  14    3875    1326   1
  -6  -4  17      19     479  -2
   6   4  14      19     479   1
  -8  -4  18     507     489  -2
  -4  -8 -15     507     489  -3
   4   8 -17     507     489  -4
   8   4  14     507     489   1
   5  -9 -13    5775    2264  -4
  -9   5  14    5775    2264   1
  -5   7 -11    7565    2431  -3
  -7   5  14    7565    2431   1
   5  -5 -14   27181    2708  -4
  -5   5  14   27181    2708   1
  -5   3 -12   30863    2365  -3
  -3   5  14   30863    2365   1
   5  -1 -15   56135    4854  -4
  -1   5  14   56135    4854   1
  -5  -1 -13   46155    3433  -3
   1   5  14   46155    3433   1
   5   3 -16   32234    2254  -4
   3   5  14   32234    2254   1
  -5  -5 -14   12462    1593  -3
   5   5  14   12462    1593   1
   5   7 -17   12678    1722  -4
   7   5  14   12678    1722   1
   8  -6  10     611     430  -2
  -8   6  14     611     430   1
   6  -6  11   18591    1809  -2
  -6   6 -11   18591    1809  -3
   6  -6 -14   18591    1809  -4
  -6   6  14   18591    1809   1
   4  -6  12     864     458  -2
  -4   6  14     864     458   1
   2  -6  13   45097    6442  -2
  -6   2 -12   45097    6442  -3
   6  -2 -15   45097    6442  -4
  -2   6  14   45097    6442   1
   0  -6  14     704     210  -2
   0   6  14     704     210   1
  -2  -6  15   33351    2337  -2
  -6  -2 -13   33351    2337  -3
   6   2 -16   33351    2337  -4
   2   6  14   33351    2337   1
  -4  -6  16    1868     910  -2
   4   6  14    1868     910   1
  -6  -6  17    4920     972  -2
  -6  -6 -14    4920     972  -3
   6   6 -17    4920     972  -4
   6   6  14    4920     972   1
  -8  -6  18     288     404  -2
   8   6  14     288     404   1
   7  -7 -14    7803    1666  -4
  -7   7  14    7803    1666   1
  -7   5 -11    2713     892  -3
  -5   7  14    2713     892   1
   7  -3 -15   14918    2233  -4
  -3   7  14   14918    2233   1
  -7   1 -12    3765    1342  -3
  -1   7  14    3765    1342   1
   7   1 -16   18487    2605  -4
   1   7  14   18487    2605   1
  -7  -3 -13    3405     845  -3
   3   7  14    3405     845   1
   7   5 -17    8626    1535  -4
   5   7  14    8626    1535   1
  -7  -7 -14    -673    1029  -3
   7   7  14    -673    1029   1
   6  -8  11    -408     817  -2
  -6   8  14    -408     817   1
   4  -8  12   38017    6465  -2
  -8   4 -11   38017    6465  -3
   8  -4 -15   38017    6465  -4
  -4   8  14   38017    6465   1
   2  -8  13    3377    1289  -2
  -2   8  14    3377    1289   1
   0  -8  14   41835    3806  -2
  -8   0 -12   41835    3806  -3
   8   0 -16   41835    3806  -4
   0   8  14   41835    3806   1
  -2  -8  15    3940    1395  -2
   2   8  14    3940    1395   1
  -4  -8  16   23009    3177  -2
  -8  -4 -13   23009    3177  -3
   8   4 -17   23009    3177  -4
   4   8  14   23009    3177   1
  -9   3 -11    2485    1045  -3
  -3   9  14    2485    1045   1
   9  -1 -16     507    1050  -4
  -1   9  14     507    1050   1
  -9  -1 -12     997    1841  -3
   1   9  14     997    1841   1
   9   3 -17    1563    1168  -4
   3   9  14    1563    1168   1
   2 -10  13   10593    2707  -2
 -10   2 -11   10593    2707  -3
  10  -2 -16   10593    2707  -4
  -2  10  14   10593    2707   1
   1  -9 -13   13567    2248  -4
  -9   1  15   13567    2248   1
  -1   7 -13   20834    2817  -3
  -7   1  15   20834    2817   1
   1  -5 -14   66842    4927  -4
  -5   1  15   66842    4927   1
  -1   3 -14   46771    2151  -3
  -3   1  15   46771    2151   1
   1  -1 -15   71548    3900  -4
  -1   1  15   71548    3900   1
  -1  -1 -15   29861    1950  -3
   1   1  15   29861    1950   1
   1   3 -16   23557    2131  -4
   3   1  15   23557    2131   1
  -1  -5 -16    3616    1086  -3
   5   1  15    3616    1086   1
   1   7 -17    3650    1083  -4
   7   1  15    3650    1083   1
   8  -2  11    1301     551  -2
  -8   2  15    1301     551   1
   6  -2  12   41430    3393  -2
  -2   6 -13   41430    3393  -3
   2  -6 -14   41430    3393  -4
  -6   2  15   41430    3393   1
   4  -2  13    5761     833  -2
  -4   2  15    5761     833   1
   2  -2  14   99425    2824  -2
  -2   2 -14   99425    2824  -3
   2  -2 -15   99425    2824  -4
  -2   2  15   99425    2824   1
   0  -2  15    5744     613  -2
   0   2  15    5744     613   1
  -2  -2  16   37948    4870  -2
  -2  -2 -15   37948    4870  -3
   2   2 -16   37948    4870  -4
   2   2  15   37948    4870   1
  -4  -2  17    1346     484  -2
   4   2  15    1346     484   1
  -6  -2  18    5712    1255  -2
  -2  -6 -16    5712    1255  -3
   2   6 -17    5712    1255  -4
   6   2  15    5712    1255   1
  -8  -2  19     119     453  -2
   8   2  15     119     453   1
  -3   9 -12    -782     782  -3
  -9   3  15    -782     782   1
   3  -7 -14   16394    2373  -4
  -7   3  15   16394    2373   1
  -3   5 -13    2662     695  -3
  -5   3  15    2662     695   1
   3  -3 -15   36342    1821  -4
  -3   3  15   36342    1821   1
  -3   1 -14    3708    1599  -3
  -1   3  15    3708    1599   1
   3   1 -16   19870    1663  -4
   1   3  15   19870    1663   1
  -3  -3 -15      88     339  -3
   3   3  15      88     339   1
   3   5 -17    8039    1212  -4
   5   3  15    8039    1212   1
  -3  -7 -16    1450     675  -3
   7   3  15    1450     675   1
  10  -4  10    1673    1229  -2
 -10   4  15    1673    1229   1
   8  -4  11   40054    5368  -2
  -4   8 -12   40054    5368  -3
   4  -8 -14   40054    5368  -4
  -8   4  15   40054    5368   1
   6  -4  12    7089    1103  -2
  -6   4  15    7089    1103   1
   4  -4  13  125185    4538  -2
  -4   4 -13  125185    4538  -3
   4  -4 -15  125185    4538  -4
  -4   4  15  125185    4538   1
   2  -4  14    9357    2462  -2
  -2   4  15    9357    2462   1
   0  -4  15  123887    8319  -2
  -4   0 -14  123887    8319  -3
   4   0 -16  123887    8319  -4
   0   4  15  123887    8319   1
  -2  -4  16    4049     455  -2
   2   4  15    4049     455   1
  -4  -4  17   31987    2387  -2
  -4  -4 -15   31987    2387  -3
   4   4 -17   31987    2387  -4
   4   4  15   31987    2387   1
  -6  -4  18     755     396  -2
   6   4  15     755     396   1
  -8  -4  19    5148    1138  -2
  -4  -8 -16    5148    1138  -3
   4   8 -18    5148    1138  -4
   8   4  15    5148    1138   1
   5  -9 -14    -955     955  -4
  -9   5  15    -955     955   1
  -5   7 -12    7660    1294  -3
  -7   5  15    7660    1294   1
   5  -5 -15     -36     553  -4
  -5   5  15     -36     553   1
  -5   3 -13   14269    1702  -3
  -3   5  15   14269    1702   1
   5  -1 -16    2316    1498  -4
  -1   5  15    2316    1498   1
  -5  -1 -14   11309    1455  -3
   1   5  15   11309    1455   1
   5   3 -17     863     689  -4
   3   5  15     863     689   1
  -5  -5 -15    1766     607  -3
   5   5  15    1766     607   1
   5   7 -18     927     540  -4
   7   5  15     927     540   1
   8  -6  11    2382     737  -2
  -8   6  15    2382     737   1
   6  -6  12   25040    3365  -2
  -6   6 -12   25040    3365  -3
   6  -6 -15   25040    3365  -4
  -6   6  15   25040    3365   1
   4  -6  13    8027    1332  -2
  -4   6  15    8027    1332   1
   2  -6  14   34421    5004  -2
  -6   2 -13   34421    5004  -3
   6  -2 -16   34421    5004  -4
  -2   6  15   34421    5004   1
   0  -6  15    3492    1500  -2
   0   6  15    3492    1500   1
  -2  -6  16   28395    2587  -2
  -6  -2 -14   28395    2587  -3
   6   2 -17   28395    2587  -4
   2   6  15   28395    2587   1
  -4  -6  17    -100     420  -2
   4   6  15    -100     420   1
  -6  -6  18    7914    1395  -2
  -6  -6 -15    7914    1395  -3
   6   6 -18    7914    1395  -4
   6   6  15    7914    1395   1
  -8  -6  19     -89     656  -2
   8   6  15     -89     656   1
   7  -7 -15    4636    1350  -4
  -7   7  15    4636    1350   1
  -7   5 -12   19047    3109  -3
  -5   7  15   19047    3109   1
   7  -3 -16    4053    1937  -4
  -3   7  15    4053    1937   1
  -7   1 -13   28309    3072  -3
  -1   7  15   28309    3072   1
   7   1 -17    6007    1510  -4
   1   7  15    6007    1510   1
  -7  -3 -14    7115    1728  -3
   3   7  15    7115    1728   1
   7   5 -18     768     656  -4
   5   7  15     768     656   1
  -7  -7 -15     820     588  -3
   7   7  15     820     588   1
   6  -8  12    2402    1839  -2
  -6   8  15    2402    1839   1
   4  -8  13    1139     824  -2
  -8   4 -12    1139     824  -3
   8  -4 -16    1139     824  -4
  -4   8  15    1139     824   1
   2  -8  14    2060     844  -2
  -2   8  15    2060     844   1
   0  -8  15    1479     811  -2
   0   8  15    1479     811   1
  -2  -8  16    1189     799  -2
   2   8  15    1189     799   1
  -4  -8  17     683    1109  -2
  -8  -4 -14     683    1109  -3
   8   4 -18     683    1109  -4
   4   8  15     683    1109   1
  -9   3 -12   10837    2176  -3
  -3   9  15   10837    2176   1
   9  -1 -17    7608    2818  -4
  -1   9  15    7608    2818   1
  -9  -1 -13    6079    1610  -3
   1   9  15    6079    1610   1
   2 -10  14    8070    2360  -2
 -10   2 -12    8070    2360  -3
  10  -2 -17    8070    2360  -4
  -2  10  15    8070    2360   1
 -10   0  16    1873    1491   1
   8   0  12   41273    5593  -2
   0   8 -14   41273    5593  -3
   0  -8 -14   41273    5593  -4
  -8   0  16   41273    5593   1
  -6   0  16    2688     777   1
   4   0  14   94303    8103  -2
   0   4 -15   94303    8103  -3
   0  -4 -15   94303    8103  -4
  -4   0  16   94303    8103   1
  -2   0  16     680     539   1
   0   0  16   44621    2256  -2
   0   0 -16   44621    2256  -3
   0   0 -16   44621    2256  -4
   0   0  16   44621    2256   1
   2   0  16    2350     844   1
  -4   0  18    6832    1868  -2
   0  -4 -17    6832    1868  -3
   0   4 -17    6832    1868  -4
   4   0  16    6832    1868   1
   6   0  16     691     741   1
  -8   0  20    5006    1880  -2
   0  -8 -18    5006    1880  -3
   0   8 -18    5006    1880  -4
   8   0  16    5006    1880   1
   1  -9 -14    2890    1596  -4
  -9   1  16    2890    1596   1
  -1   7 -14   13538    1984  -3
  -7   1  16   13538    1984   1
   1  -5 -15    1316     437  -4
  -5   1  16    1316     437   1
  -1   3 -15   14897     777  -3
  -3   1  16   14897     777   1
   1  -1 -16    1864     389  -4
  -1   1  16    1864     389   1
  -1  -1 -16   10377     987  -3
   1   1  16   10377     987   1
   1   3 -17    3929    1236  -4
   3   1  16    3929    1236   1
  -1  -5 -17    3397    1043  -3
   5   1  16    3397    1043   1
   1   7 -18    1793     766  -4
   7   1  16    1793     766   1
  10  -2  11    5635    1888  -2
  -2  10 -13    5635    1888  -3
   2 -10 -14    5635    1888  -4
 -10   2  16    5635    1888   1
   8  -2  12    2143    1029  -2
  -8   2  16    2143    1029   1
   6  -2  13   33850    2068  -2
  -2   6 -14   33850    2068  -3
   2  -6 -15   33850    2068  -4
  -6   2  16   33850    2068   1
   4  -2  14    3450     662  -2
  -4   2  16    3450     662   1
   2  -2  15   29752    1603  -2
  -2   2 -15   29752    1603  -3
   2  -2 -16   29752    1603  -4
  -2   2  16   29752    1603   1
   0  -2  16     409     256  -2
   0   2  16     409     256   1
  -2  -2  17    9465    1399  -2
  -2  -2 -16    9465    1399  -3
   2   2 -17    9465    1399  -4
   2   2  16    9465    1399   1
  -4  -2  18     685     427  -2
   4   2  16     685     427   1
  -6  -2  19    3612    1091  -2
  -2  -6 -17    3612    1091  -3
   2   6 -18    3612    1091  -4
   6   2  16    3612    1091   1
  -8  -2  20    1139     742  -2
   8   2  16    1139     742   1
  -3   9 -13   10899    3066  -3
  -9   3  16   10899    3066   1
   3  -7 -15   11335    1960  -4
  -7   3  16   11335    1960   1
  -3   5 -14   28520    3315  -3
  -5   3  16   28520    3315   1
   3  -3 -16    7939    1237  -4
  -3   3  16    7939    1237   1
  -3   1 -15   23128    3421  -3
  -1   3  16   23128    3421   1
   3   1 -17    2145     536  -4
   1   3  16    2145     536   1
  -3  -3 -16    2039     625  -3
   3   3  16    2039     625   1
   3   5 -18     309     270  -4
   5   3  16     309     270   1
  -3  -7 -17    2372     873  -3
   7   3  16    2372     873   1
  10  -4  11    -456     456  -2
 -10   4  16    -456     456   1
   8  -4  12    -116     433  -2
  -4   8 -13    -116     433  -3
   4  -8 -15    -116     433  -4
  -8   4  16    -116     433   1
   6  -4  13    2953     803  -2
  -6   4  16    2953     803   1
   4  -4  14    1460     488  -2
  -4   4 -14    1460     488  -3
   4  -4 -16    1460     488  -4
  -4   4  16    1460     488   1
   2  -4  15    1313    1292  -2
  -2   4  16    1313    1292   1
   0  -4  16     865     672  -2
   0   4  16     865     672   1
  -2  -4  17     570     370  -2
   2   4  16     570     370   1
  -4  -4  18     800     300  -2
  -4  -4 -16     800     300  -3
   4   4 -18     800     300  -4
   4   4  16     800     300   1
  -6  -4  19    -183     292  -2
   6   4  16    -183     292   1
  -8  -4  20    -103     451  -2
  -4  -8 -17    -103     451  -3
   4   8 -19    -103     451  -4
   8   4  16    -103     451   1
   5  -9 -15    8485    2781  -4
  -9   5  16    8485    2781   1
  -5   7 -13    7329    1206  -3
  -7   5  16    7329    1206   1
   5  -5 -16   16137    2389  -4
  -5   5  16   16137    2389   1
  -5   3 -14   12703    1671  -3
  -3   5  16   12703    1671   1
   5  -1 -17    7532    2274  -4
  -1   5  16    7532    2274   1
  -5  -1 -15    2496     676  -3
   1   5  16    2496     676   1
   5   3 -18    5077    1726  -4
   3   5  16    5077    1726   1
  -5  -5 -16     486     338  -3
   5   5  16     486     338   1
   5   7 -19    1856     757  -4
   7   5  16    1856     757   1
   8  -6  12     657     648  -2
  -8   6  16     657     648   1
   6  -6  13   22841    2147  -2
  -6   6 -13   22841    2147  -3
   6  -6 -16   22841    2147  -4
  -6   6  16   22841    2147   1
   4  -6  14    1285     821  -2
  -4   6  16    1285     821   1
   2  -6  15   22995    4244  -2
  -6   2 -14   22995    4244  -3
   6  -2 -17   22995    4244  -4
  -2   6  16   22995    4244   1
   0  -6  16    2208    1335  -2
   0   6  16    2208    1335   1
  -2  -6  17    6671    2351  -2
  -6  -2 -15    6671    2351  -3
   6   2 -18    6671    2351  -4
   2   6  16    6671    2351   1
  -4  -6  18      27     672  -2
   4   6  16      27     672   1
  -6  -6  19    2500     818  -2
  -6  -6 -16    2500     818  -3
   6   6 -19    2500     818  -4
   6   6  16    2500     818   1
   7  -7 -16    4505    1309  -4
  -7   7  16    4505    1309   1
  -7   5 -13     109     323  -3
  -5   7  16     109     323   1
   7  -3 -17    2852    1801  -4
  -3   7  16    2852    1801   1
  -7   1 -14    1311    1208  -3
  -1   7  16    1311    1208   1
   7   1 -18    2676    1500  -4
   1   7  16    2676    1500   1
  -7  -3 -15    3274    1908  -3
   3   7  16    3274    1908   1
   7   5 -19    1494    1858  -4
   5   7  16    1494    1858   1
   4  -8  14   18219    4266  -2
  -8   4 -13   18219    4266  -3
   8  -4 -17   18219    4266  -4
  -4   8  16   18219    4266   1
   2  -8  15    1929     909  -2
  -2   8  16    1929     909   1
   0  -8  16   18801    2615  -2
  -8   0 -14   18801    2615  -3
   8   0 -18   18801    2615  -4
   0   8  16   18801    2615   1
  -2  -8  17    -366     699  -2
   2   8  16    -366     699   1
  -9   3 -13    4642    1296  -3
  -3   9  16    4642    1296   1
   9  -1 -18     754     858  -4
  -1   9  16     754     858   1
  -9  -1 -14    3075    1151  -3
   1   9  16    3075    1151   1
   1  -9 -15    5349    2148  -4
  -9   1  17    5349    2148   1
  -1   7 -15    2635     905  -3
  -7   1  17    2635     905   1
   1  -5 -16    7072     706  -4
  -5   1  17    7072     706   1
  -1   3 -16    1397     669  -3
  -3   1  17    1397     669   1
   1  -1 -17    1091     332  -4
  -1   1  17    1091     332   1
  -1  -1 -17    4043     573  -3
   1   1  17    4043     573   1
   1   3 -18     417     383  -4
   3   1  17     417     383   1
  -1  -5 -18     488     556  -3
   5   1  17     488     556   1
   1   7 -19    2710    1100  -4
   7   1  17    2710    1100   1
  10  -2  12    4059    1898  -2
  -2  10 -14    4059    1898  -3
   2 -10 -15    4059    1898  -4
 -10   2  17    4059    1898   1
   8  -2  13    1041     600  -2
  -8   2  17    1041     600   1
   6  -2  14   19970    1610  -2
  -2   6 -15   19970    1610  -3
   2  -6 -16   19970    1610  -4
  -6   2  17   19970    1610   1
   4  -2  15     121     204  -2
  -4   2  17     121     204   1
   2  -2  16    9792    1161  -2
  -2   2 -16    9792    1161  -3
   2  -2 -17    9792    1161  -4
  -2   2  17    9792    1161   1
   0  -2  17    1743     347  -2
   0   2  17    1743     347   1
  -2  -2  18    2279     782  -2
  -2  -2 -17    2279     782  -3
   2   2 -18    2279     782  -4
   2   2  17    2279     782   1
  -4  -2  19     -94     348  -2
   4   2  17     -94     348   1
  -6  -2  20    5251    1379  -2
  -2  -6 -18    5251    1379  -3
   2   6 -19    5251    1379  -4
   6   2  17    5251    1379   1
  -8  -2  21    -129     743  -2
   8   2  17    -129     743   1
  -3   9 -14    1661    1283  -3
  -9   3  17    1661    1283   1
   3  -7 -16    3661     799  -4
  -7   3  17    3661     799   1
  -3   5 -15    1281     664  -3
  -5   3  17    1281     664   1
   3  -3 -17    1583     542  -4
  -3   3  17    1583     542   1
  -3   1 -16    6549    1840  -3
  -1   3  17    6549    1840   1
   3   1 -18    1242     601  -4
   1   3  17    1242     601   1
  -3  -3 -17    3773    1053  -3
   3   3  17    3773    1053   1
   3   5 -19    2289    1295  -4
   5   3  17    2289    1295   1
  -3  -7 -18     999     598  -3
   7   3  17     999     598   1
   8  -4  13   19875    1994  -2
  -4   8 -14   19875    1994  -3
   4  -8 -16   19875    1994  -4
  -8   4  17   19875    1994   1
   6  -4  14     190     255  -2
  -6   4  17     190     255   1
   4  -4  15   23750    2106  -2
  -4   4 -15   23750    2106  -3
   4  -4 -17   23750    2106  -4
  -4   4  17   23750    2106   1
   2  -4  16    1938    1325  -2
  -2   4  17    1938    1325   1
   0  -4  17   10075    2446  -2
  -4   0 -16   10075    2446  -3
   4   0 -18   10075    2446  -4
   0   4  17   10075    2446   1
  -2  -4  18     663     382  -2
   2   4  17     663     382   1
  -4  -4  19    7048    1222  -2
  -4  -4 -17    7048    1222  -3
   4   4 -19    7048    1222  -4
   4   4  17    7048    1222   1
  -6  -4  20    -344     500  -2
   6   4  17    -344     500   1
  -8  -4  21    8456    2905  -2
  -4  -8 -18    8456    2905  -3
   4   8 -20    8456    2905  -4
   8   4  17    8456    2905   1
   5  -9 -16     -47     457  -4
  -9   5  17     -47     457   1
  -5   7 -14    6825    1227  -3
  -7   5  17    6825    1227   1
   5  -5 -17     619     432  -4
  -5   5  17     619     432   1
  -5   3 -15    5988    2101  -3
  -3   5  17    5988    2101   1
   5  -1 -18      25     307  -4
  -1   5  17      25     307   1
  -5  -1 -16    5407    2063  -3
   1   5  17    5407    2063   1
   5   3 -19     123     655  -4
   3   5  17     123     655   1
  -5  -5 -17    3172     926  -3
   5   5  17    3172     926   1
   5   7 -20     723     485  -4
   7   5  17     723     485   1
   8  -6  13     774     639  -2
  -8   6  17     774     639   1
   6  -6  14    5516    1140  -2
  -6   6 -14    5516    1140  -3
   6  -6 -17    5516    1140  -4
  -6   6  17    5516    1140   1
   4  -6  15     754     431  -2
  -4   6  17     754     431   1
   2  -6  16    4383    2005  -2
  -6   2 -15    4383    2005  -3
   6  -2 -18    4383    2005  -4
  -2   6  17    4383    2005   1
   0  -6  17    -391     917  -2
   0   6  17    -391     917   1
  -2  -6  18    3146    1715  -2
  -6  -2 -16    3146    1715  -3
   6   2 -19    3146    1715  -4
   2   6  17    3146    1715   1
  -4  -6  19     830     897  -2
   4   6  17     830     897   1
  -6  -6  20     839     519  -2
  -6  -6 -17     839     519  -3
   6   6 -20     839     519  -4
   6   6  17     839     519   1
   7  -7 -17    2351    1044  -4
  -7   7  17    2351    1044   1
  -7   5 -14    8189    1439  -3
  -5   7  17    8189    1439   1
   7  -3 -18     399     516  -4
  -3   7  17     399     516   1
  -7   1 -15     941    1419  -3
  -1   7  17     941    1419   1
   7   1 -19    3756    1932  -4
   1   7  17    3756    1932   1
  -7  -3 -16    -140     998  -3
   3   7  17    -140     998   1
   4  -8  15    -174     416  -2
  -8   4 -14    -174     416  -3
   8  -4 -18    -174     416  -4
  -4   8  17    -174     416   1
   2  -8  16      36     407  -2
  -2   8  17      36     407   1
   0  -8  17    1662    1522  -2
   0   8  17    1662    1522   1
  -2  -8  18    1205    1132  -2
   2   8  17    1205    1132   1
   9  -1 -19    2353    1316  -4
  -1   9  17    2353    1316   1
 -10   0  18     354    1269   1
   8   0  14   14468    3484  -2
   0   8 -16   14468    3484  -3
   0  -8 -16   14468    3484  -4
  -8   0  18   14468    3484   1
  -6   0  18     440     544   1
   4   0  16    6355    1256  -2
   0   4 -17    6355    1256  -3
   0  -4 -17    6355    1256  -4
  -4   0  18    6355    1256   1
  -2   0  18    5221    1741   1
   0   0  18    5274     807  -2
   0   0 -18    5274     807  -3
   0   0 -18    5274     807  -4
   0   0  18    5274     807   1
   2   0  18     719     374   1
  -4   0  20   23307    4156  -2
   0  -4 -19   23307    4156  -3
   0   4 -19   23307    4156  -4
   4   0  18   23307    4156   1
   6   0  18     -65     316   1
   1  -9 -16     941    1322  -4
  -9   1  18     941    1322   1
  -1   7 -16    2813     839  -3
  -7   1  18    2813     839   1
   1  -5 -17    1115     384  -4
  -5   1  18    1115     384   1
  -1   3 -17    2515     871  -3
  -3   1  18    2515     871   1
   1  -1 -18    3251     585  -4
  -1   1  18    3251     585   1
  -1  -1 -18    4968     656  -3
   1   1  18    4968     656   1
   1   3 -19     941     344  -4
   3   1  18     941     344   1
  -1  -5 -19    5171    1324  -3
   5   1  18    5171    1324   1
   1   7 -20    1464    1445  -4
   7   1  18    1464    1445   1
  10  -2  13    2112    1519  -2
  -2  10 -15    2112    1519  -3
   2 -10 -16    2112    1519  -4
 -10   2  18    2112    1519   1
   8  -2  14     638     460  -2
  -8   2  18     638     460   1
   6  -2  15    3907     741  -2
  -2   6 -16    3907     741  -3
   2  -6 -17    3907     741  -4
  -6   2  18    3907     741   1
   4  -2  16    1392     454  -2
  -4   2  18    1392     454   1
   2  -2  17     902     778  -2
  -2   2 -17     902     778  -3
   2  -2 -18     902     778  -4
  -2   2  18     902     778   1
   0  -2  18    1183     318  -2
   0   2  18    1183     318   1
  -2  -2  19    6283    1173  -2
  -2  -2 -18    6283    1173  -3
   2   2 -19    6283    1173  -4
   2   2  18    6283    1173   1
  -4  -2  20     443     245  -2
   4   2  18     443     245   1
  -6  -2  21    9657    1829  -2
  -2  -6 -19    9657    1829  -3
   2   6 -20    9657    1829  -4
   6   2  18    9657    1829   1
   3  -7 -17    1408     472  -4
  -7   3  18    1408     472   1
  -3   5 -16    1707     544  -3
  -5   3  18    1707     544   1
   3  -3 -18     602     432  -4
  -3   3  18     602     432   1
  -3   1 -17     821     729  -3
  -1   3  18     821     729   1
   3   1 -19     795     333  -4
   1   3  18     795     333   1
  -3  -3 -18    2278     803  -3
   3   3  18    2278     803   1
   3   5 -20    3502    1435  -4
   5   3  18    3502    1435   1
  -3  -7 -19    5546    1599  -3
   7   3  18    5546    1599   1
   8  -4  14      72     307  -2
  -4   8 -15      72     307  -3
   4  -8 -17      72     307  -4
  -8   4  18      72     307   1
   6  -4  15    1114     561  -2
  -6   4  18    1114     561   1
   4  -4  16    1067     380  -2
  -4   4 -16    1067     380  -3
   4  -4 -18    1067     380  -4
  -4   4  18    1067     380   1
   2  -4  17    -666     797  -2
  -2   4  18    -666     797   1
   0  -4  18     189     882  -2
   0   4  18     189     882   1
  -2  -4  19     866     377  -2
   2   4  18     866     377   1
  -4  -4  20     -12     289  -2
  -4  -4 -18     -12     289  -3
   4   4 -20     -12     289  -4
   4   4  18     -12     289   1
  -6  -4  21     294     514  -2
   6   4  18     294     514   1
   5  -9 -17     772     995  -4
  -9   5  18     772     995   1
  -5   7 -15    2837     811  -3
  -7   5  18    2837     811   1
   5  -5 -18     636     739  -4
  -5   5  18     636     739   1
  -5   3 -16    2517    1555  -3
  -3   5  18    2517    1555   1
   5  -1 -19    3009    1550  -4
  -1   5  18    3009    1550   1
  -5  -1 -17    1607    1222  -3
   1   5  18    1607    1222   1
   5   3 -20    3406    1759  -4
   3   5  18    3406    1759   1
  -5  -5 -18    1258     432  -3
   5   5  18    1258     432   1
   5   7 -21    4323    1204  -4
   7   5  18    4323    1204   1
   8  -6  14    -515     515  -2
  -8   6  18    -515     515   1
   6  -6  15    7685    1347  -2
  -6   6 -15    7685    1347  -3
   6  -6 -18    7685    1347  -4
  -6   6  18    7685    1347   1
   2  -6  17    5416    1998  -2
  -6   2 -16    5416    1998  -3
   6  -2 -19    5416    1998  -4
  -2   6  18    5416    1998   1
   0  -6  18     952     886  -2
   0   6  18     952     886   1
  -2  -6  19    4991    2228  -2
  -6  -2 -17    4991    2228  -3
   6   2 -20    4991    2228  -4
   2   6  18    4991    2228   1
  -4  -6  20    -473     486  -2
   4   6  18    -473     486   1
  -6  -6  21    5302    1637  -2
  -6  -6 -18    5302    1637  -3
   6   6 -21    5302    1637  -4
   6   6  18    5302    1637   1
   7  -7 -18    -414    1120  -4
  -7   7  18    -414    1120   1
  -7   5 -15     411    1654  -3
  -5   7  18     411    1654   1
   7  -3 -19    2861    2091  -4
  -3   7  18    2861    2091   1
  -7   1 -16    2618    1425  -3
  -1   7  18    2618    1425   1
   7   1 -20    3204    1811  -4
   1   7  18    3204    1811   1
  -7  -3 -17    1002    1279  -3
   3   7  18    1002    1279   1
   4  -8  16    5080    2327  -2
  -8   4 -15    5080    2327  -3
   8  -4 -19    5080    2327  -4
  -4   8  18    5080    2327   1
   2  -8  17     358     360  -2
  -2   8  18     358     360   1
   0  -8  18    5965    2216  -2
  -8   0 -16    5965    2216  -3
   8   0 -20    5965    2216  -4
   0   8  18    5965    2216   1
  -2  -8  19    -719    1136  -2
   2   8  18    -719    1136   1
   1  -9 -17    2160    1022  -4
  -9   1  19    2160    1022   1
  -1   7 -17     659     518  -3
  -7   1  19     659     518   1
   1  -5 -18    1358     358  -4
  -5   1  19    1358     358   1
  -1   3 -18     313     370  -3
  -3   1  19     313     370   1
   1  -1 -19   10750    1108  -4
  -1   1  19   10750    1108   1
  -1  -1 -19    6110     825  -3
   1   1  19    6110     825   1
   1   3 -20   19964    1959  -4
   3   1  19   19964    1959   1
  -1  -5 -20   13244    2263  -3
   5   1  19   13244    2263   1
   1   7 -21   10348    2003  -4
   7   1  19   10348    2003   1
  10  -2  14    2434    1563  -2
  -2  10 -16    2434    1563  -3
   2 -10 -17    2434    1563  -4
 -10   2  19    2434    1563   1
   8  -2  15     947     401  -2
  -8   2  19     947     401   1
   6  -2  16    3497     754  -2
  -2   6 -17    3497     754  -3
   2  -6 -18    3497     754  -4
  -6   2  19    3497     754   1
   4  -2  17      20     217  -2
  -4   2  19      20     217   1
   2  -2  18    7958    1604  -2
  -2   2 -18    7958    1604  -3
   2  -2 -19    7958    1604  -4
  -2   2  19    7958    1604   1
   0  -2  19    1221     412  -2
   0   2  19    1221     412   1
  -2  -2  20   25486    1947  -2
  -2  -2 -19   25486    1947  -3
   2   2 -20   25486    1947  -4
   2   2  19   25486    1947   1
  -4  -2  21    3675     905  -2
   4   2  19    3675     905   1
  -6  -2  22   12923    2620  -2
  -2  -6 -20   12923    2620  -3
   2   6 -21   12923    2620  -4
   6   2  19   12923    2620   1
   3  -7 -18    1190     466  -4
  -7   3  19    1190     466   1
  -3   5 -17     316     386  -3
  -5   3  19     316     386   1
   3  -3 -19    2765    1418  -4
  -3   3  19    2765    1418   1
  -3   1 -18    2718    1366  -3
  -1   3  19    2718    1366   1
   3   1 -20    8129    2606  -4
   1   3  19    8129    2606   1
  -3  -3 -19    1812    1483  -3
   3   3  19    1812    1483   1
   3   5 -21    7230    2119  -4
   5   3  19    7230    2119   1
  -3  -7 -20     676     585  -3
   7   3  19     676     585   1
   8  -4  15    5410    1136  -2
  -4   8 -16    5410    1136  -3
   4  -8 -18    5410    1136  -4
  -8   4  19    5410    1136   1
   6  -4  16     319     383  -2
  -6   4  19     319     383   1
   4  -4  17    7239    1249  -2
  -4   4 -17    7239    1249  -3
   4  -4 -19    7239    1249  -4
  -4   4  19    7239    1249   1
   2  -4  18     340     502  -2
  -2   4  19     340     502   1
   0  -4  19   24472    3925  -2
  -4   0 -18   24472    3925  -3
   4   0 -20   24472    3925  -4
   0   4  19   24472    3925   1
  -2  -4  20    3503    2090  -2
   2   4  19    3503    2090   1
  -4  -4  21   32018    5976  -2
  -4  -4 -19   32018    5976  -3
   4   4 -21   32018    5976  -4
   4   4  19   32018    5976   1
  -6  -4  22    3572    1194  -2
   6   4  19    3572    1194   1
  -5   7 -16    2068     686  -3
  -7   5  19    2068     686   1
   5  -5 -19     934     427  -4
  -5   5  19     934     427   1
  -5   3 -17    5481    2231  -3
  -3   5  19    5481    2231   1
   5  -1 -20    1153    1242  -4
  -1   5  19    1153    1242   1
  -5  -1 -18    4988    2126  -3
   1   5  19    4988    2126   1
   5   3 -21    2307    1586  -4
   3   5  19    2307    1586   1
  -5  -5 -19    1497     922  -3
   5   5  19    1497     922   1
   8  -6  15      73     599  -2
  -8   6  19      73     599   1
   6  -6  16    2422     803  -2
  -6   6 -16    2422     803  -3
   6  -6 -19    2422     803  -4
  -6   6  19    2422     803   1
   2  -6  18    4908    2076  -2
  -6   2 -17    4908    2076  -3
   6  -2 -20    4908    2076  -4
  -2   6  19    4908    2076   1
   0  -6  19    1678    1399  -2
   0   6  19    1678    1399   1
  -2  -6  20   12387    3496  -2
  -6  -2 -18   12387    3496  -3
   6   2 -21   12387    3496  -4
   2   6  19   12387    3496   1
  -4  -6  21    3658    1801  -2
   4   6  19    3658    1801   1
  -6  -6  22    5389    1622  -2
  -6  -6 -19    5389    1622  -3
   6   6 -22    5389    1622  -4
   6   6  19    5389    1622   1
  -7   5 -16    -284     392  -3
  -5   7  19    -284     392   1
   7  -3 -20     869    1073  -4
  -3   7  19     869    1073   1
  -7   1 -17    4736    2145  -3
  -1   7  19    4736    2145   1
   7   1 -21    3596    2102  -4
   1   7  19    3596    2102   1
  -7  -3 -18    3111    2011  -3
   3   7  19    3111    2011   1
   4  -8  17    -617    1201  -2
  -8   4 -16    -617    1201  -3
   8  -4 -20    -617    1201  -4
  -4   8  19    -617    1201   1
   2  -8  18    3042    2103  -2
  -2   8  19    3042    2103   1
   0  -8  19    1179    1347  -2
   0   8  19    1179    1347   1
   8   0  16    8250    1804  -2
   0   8 -18    8250    1804  -3
   0  -8 -18    8250    1804  -4
  -8   0  20    8250    1804   1
  -6   0  20    1321    1397   1
   4   0  18   25150    3411  -2
   0   4 -19   25150    3411  -3
   0  -4 -19   25150    3411  -4
  -4   0  20   25150    3411   1
  -2   0  20   12708    2941   1
   0   0  20   85126    4398  -2
   0   0 -20   85126    4398  -3
   0   0 -20   85126    4398  -4
   0   0  20   85126    4398   1
   2   0  20   17194    2179   1
  -4   0  22   45073    6142  -2
   0  -4 -21   45073    6142  -3
   0   4 -21   45073    6142  -4
   4   0  20   45073    6142   1
   6   0  20    6880    2310   1
   1  -9 -18     370    1305  -4
  -9   1  20     370    1305   1
  -1   7 -18    1640     611  -3
  -7   1  20    1640     611   1
   1  -5 -19    1334     739  -4
  -5   1  20    1334     739   1
  -1   3 -19    9429    1155  -3
  -3   1  20    9429    1155   1
   1  -1 -20    1227     702  -4
  -1   1  20    1227     702   1
  -1  -1 -20   13684    1315  -3
   1   1  20   13684    1315   1
   1   3 -21    3001     859  -4
   3   1  20    3001     859   1
  -1  -5 -21    4217    1296  -3
   5   1  20    4217    1296   1
   8  -2  16     747     535  -2
  -8   2  20     747     535   1
   6  -2  17    8190    1355  -2
  -2   6 -18    8190    1355  -3
   2  -6 -19    8190    1355  -4
  -6   2  20    8190    1355   1
   4  -2  18    2551     619  -2
  -4   2  20    2551     619   1
   2  -2  19   32672    3214  -2
  -2   2 -19   32672    3214  -3
   2  -2 -20   32672    3214  -4
  -2   2  20   32672    3214   1
   0  -2  20    9757    2388  -2
   0   2  20    9757    2388   1
  -2  -2  21   40362    2510  -2
  -2  -2 -20   40362    2510  -3
   2   2 -21   40362    2510  -4
   2   2  20   40362    2510   1
  -4  -2  22    6941    1360  -2
   4   2  20    6941    1360   1
  -6  -2  23   11375    2170  -2
  -2  -6 -21   11375    2170  -3
   2   6 -22   11375    2170  -4
   6   2  20   11375    2170   1
   3  -7 -19    1063     756  -4
  -7   3  20    1063     756   1
  -3   5 -18    6149    1036  -3
  -5   3  20    6149    1036   1
   3  -3 -20    7015    2201  -4
  -3   3  20    7015    2201   1
  -3   1 -19   26654    3909  -3
  -1   3  20   26654    3909   1
   3   1 -21   19035    3602  -4
   1   3  20   19035    3602   1
  -3  -3 -20   28145    3015  -3
   3   3  20   28145    3015   1
   3   5 -22    8546    2585  -4
   5   3  20    8546    2585   1
   8  -4  16    1031     587  -2
  -4   8 -17    1031     587  -3
   4  -8 -19    1031     587  -4
  -8   4  20    1031     587   1
   6  -4  17     334     483  -2
  -6   4  20     334     483   1
   4  -4  18    1379     654  -2
  -4   4 -18    1379     654  -3
   4  -4 -20    1379     654  -4
  -4   4  20    1379     654   1
   2  -4  19     170     691  -2
  -2   4  20     170     691   1
   0  -4  20    1455    1011  -2
   0   4  20    1455    1011   1
  -2  -4  21    3630    2024  -2
   2   4  20    3630    2024   1
  -4  -4  22     347     485  -2
  -4  -4 -20     347     485  -3
   4   4 -22     347     485  -4
   4   4  20     347     485   1
  -6  -4  23    -212     878  -2
   6   4  20    -212     878   1
  -5   7 -17     662     643  -3
  -7   5  20     662     643   1
   5  -5 -20    7863    1482  -4
  -5   5  20    7863    1482   1
  -5   3 -18    6138    2194  -3
  -3   5  20    6138    2194   1
   5  -1 -21   19833    3786  -4
  -1   5  20   19833    3786   1
  -5  -1 -19   11259    3086  -3
   1   5  20   11259    3086   1
   5   3 -22   13173    3718  -4
   3   5  20   13173    3718   1
  -5  -5 -20   13579    4369  -3
   5   5  20   13579    4369   1
   6  -6  17    2412     822  -2
  -6   6 -17    2412     822  -3
   6  -6 -20    2412     822  -4
  -6   6  20    2412     822   1
   2  -6  19   10569    3073  -2
  -6   2 -18   10569    3073  -3
   6  -2 -21   10569    3073  -4
  -2   6  20   10569    3073   1
   0  -6  20    1019    1095  -2
   0   6  20    1019    1095   1
  -2  -6  21    7574    2859  -2
  -6  -2 -19    7574    2859  -3
   6   2 -22    7574    2859  -4
   2   6  20    7574    2859   1
  -4  -6  22    1258     545  -2
   4   6  20    1258     545   1
  -7   5 -17    2003    1522  -3
  -5   7  20    2003    1522   1
   7  -3 -21    4903    2227  -4
  -3   7  20    4903    2227   1
  -7   1 -18     -27     667  -3
  -1   7  20     -27     667   1
   7   1 -22    7189    2602  -4
   1   7  20    7189    2602   1
   1  -9 -19    4484    2077  -4
  -9   1  21    4484    2077   1
  -1   7 -19    5513    1127  -3
  -7   1  21    5513    1127   1
   1  -5 -20   23616    2389  -4
  -5   1  21   23616    2389   1
  -1   3 -20   18657    2066  -3
  -3   1  21   18657    2066   1
   1  -1 -21   40911    3860  -4
  -1   1  21   40911    3860   1
  -1  -1 -21   27363    1846  -3
   1   1  21   27363    1846   1
   1   3 -22   24542    2222  -4
   3   1  21   24542    2222   1
  -1  -5 -22    6520    1758  -3
   5   1  21    6520    1758   1
   8  -2  17     173     422  -2
  -8   2  21     173     422   1
   6  -2  18    9846    1590  -2
  -2   6 -19    9846    1590  -3
   2  -6 -20    9846    1590  -4
  -6   2  21    9846    1590   1
   4  -2  19    4634     938  -2
  -4   2  21    4634     938   1
   2  -2  20   37512    3556  -2
  -2   2 -20   37512    3556  -3
   2  -2 -21   37512    3556  -4
  -2   2  21   37512    3556   1
   0  -2  21    5344    1798  -2
   0   2  21    5344    1798   1
  -2  -2  22   20782    2531  -2
  -2  -2 -21   20782    2531  -3
   2   2 -22   20782    2531  -4
   2   2  21   20782    2531   1
  -4  -2  23     119    1026  -2
   4   2  21     119    1026   1
  -6  -2  24    2380     989  -2
  -2  -6 -22    2380     989  -3
   2   6 -23    2380     989  -4
   6   2  21    2380     989   1
   3  -7 -20    5788    1309  -4
  -7   3  21    5788    1309   1
  -3   5 -19     731     463  -3
  -5   3  21     731     463   1
  -3   1 -20    2590    1345  -3
  -1   3  21    2590    1345   1
   3   1 -22   16438    3485  -4
   1   3  21   16438    3485   1
  -3  -3 -21    2706    1067  -3
   3   3  21    2706    1067   1
   3   5 -23    4577    1211  -4
   5   3  21    4577    1211   1
   6  -4  18    3845     980  -2
  -6   4  21    3845     980   1
   4  -4  19   31601    2804  -2
  -4   4 -19   31601    2804  -3
   4  -4 -21   31601    2804  -4
  -4   4  21   31601    2804   1
   2  -4  20   10056    2731  -2
  -2   4  21   10056    2731   1
   0  -4  21   46062    5478  -2
  -4   0 -20   46062    5478  -3
   4   0 -22   46062    5478  -4
   0   4  21   46062    5478   1
  -2  -4  22   11731    3363  -2
   2   4  21   11731    3363   1
  -4  -4  23   18898    4692  -2
  -4  -4 -21   18898    4692  -3
   4   4 -23   18898    4692  -4
   4   4  21   18898    4692   1
  -6  -4  24     670     664  -2
   6   4  21     670     664   1
  -5   7 -18    1165     895  -3
  -7   5  21    1165     895   1
   5  -5 -21     -48     670  -4
  -5   5  21     -48     670   1
  -5   3 -19    8993    2874  -3
  -3   5  21    8993    2874   1
   5  -1 -22    2107    1183  -4
  -1   5  21    2107    1183   1
  -5  -1 -20    1581    1197  -3
   1   5  21    1581    1197   1
   5   3 -23    4481    2392  -4
   3   5  21    4481    2392   1
  -5  -5 -21    -418     838  -3
   5   5  21    -418     838   1
   6  -6  18    7221    1430  -2
  -6   6 -18    7221    1430  -3
   6  -6 -21    7221    1430  -4
  -6   6  21    7221    1430   1
   2  -6  20   14015    3382  -2
  -6   2 -19   14015    3382  -3
   6  -2 -22   14015    3382  -4
  -2   6  21   14015    3382   1
   0  -6  21    4870    1937  -2
   0   6  21    4870    1937   1
  -2  -6  22   16842    4158  -2
  -6  -2 -20   16842    4158  -3
   6   2 -23   16842    4158  -4
   2   6  21   16842    4158   1
  -7   5 -18    3837    1870  -3
  -5   7  21    3837    1870   1
   7  -3 -22    6354    2746  -4
  -3   7  21    6354    2746   1
  -7   1 -19   11721    3136  -3
  -1   7  21   11721    3136   1
   7   1 -23    4816    2232  -4
   1   7  21    4816    2232   1
   8   0  18   14247    3619  -2
   0   8 -20   14247    3619  -3
   0  -8 -20   14247    3619  -4
  -8   0  22   14247    3619   1
  -6   0  22    7826    1868   1
   4   0  20   44344    4099  -2
   0   4 -21   44344    4099  -3
   0  -4 -21   44344    4099  -4
  -4   0  22   44344    4099   1
  -2   0  22   11462    2920   1
   0   0  22   31799    2763  -2
   0   0 -22   31799    2763  -3
   0   0 -22   31799    2763  -4
   0   0  22   31799    2763   1
   2   0  22    5230    1504   1
  -4   0  24    5180    2245  -2
   0  -4 -23    5180    2245  -3
   0   4 -23    5180    2245  -4
   4   0  22    5180    2245   1
  -1   7 -20    6722    1173  -3
  -7   1  22    6722    1173   1
   1  -5 -21     912     763  -4
  -5   1  22     912     763   1
  -1   3 -21   11901    3038  -3
  -3   1  22   11901    3038   1
   1  -1 -22    1275     628  -4
  -1   1  22    1275     628   1
  -1  -1 -22    8124    1031  -3
   1   1  22    8124    1031   1
   1   3 -23     335     739  -4
   3   1  22     335     739   1
  -1  -5 -23     363    1449  -3
   5   1  22     363    1449   1
   8  -2  18    4475    2069  -2
  -8   2  22    4475    2069   1
   6  -2  19   17176    2108  -2
  -2   6 -20   17176    2108  -3
   2  -6 -21   17176    2108  -4
  -6   2  22   17176    2108   1
   4  -2  20    5855    1388  -2
  -4   2  22    5855    1388   1
   2  -2  21   21588    2722  -2
  -2   2 -21   21588    2722  -3
   2  -2 -22   21588    2722  -4
  -2   2  22   21588    2722   1
   0  -2  22    7419    1993  -2
   0   2  22    7419    1993   1
  -2  -2  23    8595    1595  -2
  -2  -2 -22    8595    1595  -3
   2   2 -23    8595    1595  -4
   2   2  22    8595    1595   1
  -4  -2  24     429     726  -2
   4   2  22     429     726   1
   3  -7 -21    5891    1325  -4
  -7   3  22    5891    1325   1
  -3   5 -20   15772    2123  -3
  -5   3  22   15772    2123   1
  -3   1 -21   25956    3941  -3
  -1   3  22   25956    3941   1
   3   1 -23    5734    2076  -4
   1   3  22    5734    2076   1
  -3  -3 -22    5401    1392  -3
   3   3  22    5401    1392   1
   3   5 -24     -15     837  -4
   5   3  22     -15     837   1
   6  -4  19    1912     871  -2
  -6   4  22    1912     871   1
   4  -4  20    1020     907  -2
  -4   4 -20    1020     907  -3
   4  -4 -22    1020     907  -4
  -4   4  22    1020     907   1
   2  -4  21    1382    1064  -2
  -2   4  22    1382    1064   1
   0  -4  22     880     510  -2
   0   4  22     880     510   1
  -2  -4  23    1636    1745  -2
   2   4  22    1636    1745   1
  -4  -4  24    -669    1765  -2
  -4  -4 -22    -669    1765  -3
   4   4 -24    -669    1765  -4
   4   4  22    -669    1765   1
  -5   7 -19    2615    1489  -3
  -7   5  22    2615    1489   1
   5  -5 -22   11674    1927  -4
  -5   5  22   11674    1927   1
   5  -1 -23   10023    2625  -4
  -1   5  22   10023    2625   1
  -5  -1 -21    8757    2795  -3
   1   5  22    8757    2795   1
   5   3 -24    4422    2199  -4
   3   5  22    4422    2199   1
   6  -6  19    5671    1311  -2
  -6   6 -19    5671    1311  -3
   6  -6 -22    5671    1311  -4
  -6   6  22    5671    1311   1
   4  -6  20    1617    1224  -2
  -4   6  22    1617    1224   1
   2  -6  21    9599    2948  -2
  -6   2 -20    9599    2948  -3
   6  -2 -23    9599    2948  -4
  -2   6  22    9599    2948   1
   0  -6  22     969    1117  -2
   0   6  22     969    1117   1
  -2  -6  23    3128    1813  -2
  -6  -2 -21    3128    1813  -3
   6   2 -24    3128    1813  -4
   2   6  22    3128    1813   1
  -7   5 -19    3631    2127  -3
  -5   7  22    3631    2127   1
  -7   1 -20    1475    1412  -3
  -1   7  22    1475    1412   1
  -1   7 -21    4373     960  -3
  -7   1  23    4373     960   1
   1  -5 -22    8316    1331  -4
  -5   1  23    8316    1331   1
  -1   3 -22    2712    1145  -3
  -3   1  23    2712    1145   1
   1  -1 -23    5333    1059  -4
  -1   1  23    5333    1059   1
  -1  -1 -23     888     722  -3
   1   1  23     888     722   1
   1   3 -24      88     620  -4
   3   1  23      88     620   1
  -1  -5 -24   -1434    1434  -3
   5   1  23   -1434    1434   1
   6  -2  20   10462    1689  -2
  -2   6 -21   10462    1689  -3
   2  -6 -22   10462    1689  -4
  -6   2  23   10462    1689   1
   4  -2  21    2483    1548  -2
  -4   2  23    2483    1548   1
   2  -2  22    8803    1764  -2
  -2   2 -22    8803    1764  -3
   2  -2 -23    8803    1764  -4
  -2   2  23    8803    1764   1
   0  -2  23    -436     436  -2
   0   2  23    -436     436   1
  -2  -2  24     898    1323  -2
  -2  -2 -23     898    1323  -3
   2   2 -24     898    1323  -4
   2   2  23     898    1323   1
  -4  -2  25    -202     847  -2
   4   2  23    -202     847   1
   3  -7 -22    1620    1283  -4
  -7   3  23    1620    1283   1
  -3   5 -21     -61     373  -3
  -5   3  23     -61     373   1
  -3   1 -22     272     770  -3
  -1   3  23     272     770   1
   3   1 -24     318     408  -4
   1   3  23     318     408   1
  -3  -3 -23    2307    1723  -3
   3   3  23    2307    1723   1
   3   5 -25    -234     702  -4
   5   3  23    -234     702   1
   6  -4  20     937     780  -2
  -6   4  23     937     780   1
   4  -4  21   10280    2538  -2
  -4   4 -21   10280    2538  -3
   4  -4 -23   10280    2538  -4
  -4   4  23   10280    2538   1
   2  -4  22     760    1225  -2
  -2   4  23     760    1225   1
   0  -4  23    5803    1951  -2
  -4   0 -22    5803    1951  -3
   4   0 -24    5803    1951  -4
   0   4  23    5803    1951   1
  -2  -4  24     875    1109  -2
   2   4  23     875    1109   1
  -4  -4  25    1748    1373  -2
  -4  -4 -23    1748    1373  -3
   4   4 -25    1748    1373  -4
   4   4  23    1748    1373   1
   5  -1 -24   -1240    1240  -4
  -1   5  23   -1240    1240   1
  -5  -1 -22    2682    1310  -3
   1   5  23    2682    1310   1
   5   3 -25     324     399  -4
   3   5  23     324     399   1
   6  -6  20    1464    1034  -2
  -6   6 -20    1464    1034  -3
   6  -6 -23    1464    1034  -4
  -6   6  23    1464    1034   1
   4  -6  21     336     784  -2
  -4   6  23     336     784   1
   2  -6  22    4402    2053  -2
  -6   2 -21    4402    2053  -3
   6  -2 -24    4402    2053  -4
  -2   6  23    4402    2053   1
   0  -6  23    2108    1454  -2
   0   6  23    2108    1454   1
  -2  -6  24    -470     593  -2
  -6  -2 -22    -470     593  -3
   6   2 -25    -470     593  -4
   2   6  23    -470     593   1
  -6   0  24    1518    1072   1
   4   0  22    3045    1471  -2
   0   4 -23    3045    1471  -3
   0  -4 -23    3045    1471  -4
  -4   0  24    3045    1471   1
  -2   0  24    1257     574   1
   0   0  24    -295     295  -2
   0   0 -24    -295     295  -3
   0   0 -24    -295     295  -4
   0   0  24    -295     295   1
   2   0  24     485     582   1
  -4   0  26     700     950  -2
   0  -4 -25     700     950  -3
   0   4 -25     700     950  -4
   4   0  24     700     950   1
   1  -5 -23     415     417  -4
  -5   1  24     415     417   1
  -1   3 -23     769    2552  -3
  -3   1  24     769    2552   1
   1  -1 -24     827     820  -4
  -1   1  24     827     820   1
  -1  -1 -24     221     370  -3
   1   1  24     221     370   1
   1   3 -25     312     385  -4
   3   1  24     312     385   1
  -1  -5 -25    -149     701  -3
   5   1  24    -149     701   1
   6  -2  21    1759     762  -2
  -2   6 -22    1759     762  -3
   2  -6 -23    1759     762  -4
  -6   2  24    1759     762   1
   4  -2  22    -943     943  -2
  -4   2  24    -943     943   1
   2  -2  23     588    1106  -2
  -2   2 -23     588    1106  -3
   2  -2 -24     588    1106  -4
  -2   2  24     588    1106   1
   0  -2  24    1049     521  -2
   0   2  24    1049     521   1
  -2  -2  25     -29    1591  -2
  -2  -2 -24     -29    1591  -3
   2   2 -25     -29    1591  -4
   2   2  24     -29    1591   1
  -4  -2  26     132     639  -2
   4   2  24     132     639   1
  -6  -2  27    -751    1423  -2
  -2  -6 -25    -751    1423  -3
   2   6 -26    -751    1423  -4
   6   2  24    -751    1423   1
  -3   5 -22    2759    1045  -3
  -5   3  24    2759    1045   1
  -3   1 -23     481     638  -3
  -1   3  24     481     638   1
   3   1 -25    1009    1223  -4
   1   3  24    1009    1223   1
  -3  -3 -24    1888    1651  -3
   3   3  24    1888    1651   1
   3   5 -26   -1636    1803  -4
   5   3  24   -1636    1803   1
   6  -4  21    1119    1231  -2
  -6   4  24    1119    1231   1
   2  -4  23     -81     369  -2
  -2   4  24     -81     369   1
   0  -4  24    -256     817  -2
   0   4  24    -256     817   1
  -2  -4  25    2112    1425  -2
   2   4  24    2112    1425   1
  -4  -4  26    1096    1150  -2
  -4  -4 -24    1096    1150  -3
   4   4 -26    1096    1150  -4
   4   4  24    1096    1150   1
   5  -1 -25    -869    1321  -4
  -1   5  24    -869    1321   1
  -5  -1 -23     712    1055  -3
   1   5  24     712    1055   1
   5   3 -26    2899    1657  -4
   3   5  24    2899    1657   1
   4  -6  22    -353     353  -2
  -4   6  24    -353     353   1
   2  -6  23    1300    1520  -2
  -6   2 -22    1300    1520  -3
   6  -2 -25    1300    1520  -4
  -2   6  24    1300    1520   1
   0  -6  24    1851    1229  -2
   0   6  24    1851    1229   1
   1  -5 -24      28     361  -4
  -5   1  25      28     361   1
  -1   3 -24     490     735  -3
  -3   1  25     490     735   1
   1  -1 -25    1731     761  -4
  -1   1  25    1731     761   1
  -1  -1 -25     949     594  -3
   1   1  25     949     594   1
   1   3 -26     180     528  -4
   3   1  25     180     528   1
  -1  -5 -26    -714    1005  -3
   5   1  25    -714    1005   1
   4  -2  23    -393     511  -2
  -4   2  25    -393     511   1
   2  -2  24    -756     865  -2
  -2   2 -24    -756     865  -3
   2  -2 -25    -756     865  -4
  -2   2  25    -756     865   1
   0  -2  25     492     930  -2
   0   2  25     492     930   1
  -2  -2  26    1674     795  -2
  -2  -2 -25    1674     795  -3
   2   2 -26    1674     795  -4
   2   2  25    1674     795   1
  -4  -2  27    2277    1355  -2
   4   2  25    2277    1355   1
  -3   1 -24    1081     754  -3
  -1   3  25    1081     754   1
   3   1 -26     321     785  -4
   1   3  25     321     785   1
  -3  -3 -25     706    1428  -3
   3   3  25     706    1428   1
   2  -4  24     999     680  -2
  -2   4  25     999     680   1
   0  -4  25     154     461  -2
  -4   0 -24     154     461  -3
   4   0 -26     154     461  -4
   0   4  25     154     461   1
  -2  -4  26    2084    1803  -2
   2   4  25    2084    1803   1
   5  -1 -26    1942    1675  -4
  -1   5  25    1942    1675   1
  -5  -1 -24    2101    1567  -3
   1   5  25    2101    1567   1
   4   0  24    3053    1625  -2
   0   4 -25    3053    1625  -3
   0  -4 -25    3053    1625  -4
  -4   0  26    3053    1625   1
  -2   0  26     706    1153   1
   0   0  26    5527    2076  -2
   0   0 -26    5527    2076  -3
   0   0 -26    5527    2076  -4
   0   0  26    5527    2076   1
   1  -5 -25    -212     395  -4
  -5   1  26    -212     395   1
  -1   3 -25    1396     760  -3
  -3   1  26    1396     760   1
   1  -1 -26     631     649  -4
  -1   1  26     631     649   1
  -1  -1 -26     926     467  -3
   1   1  26     926     467   1
   1   3 -27     466    1355  -4
   3   1  26     466    1355   1
   4  -2  24    2630    1645  -2
  -4   2  26    2630    1645   1
   2  -2  25    1169    1217  -2
  -2   2 -25    1169    1217  -3
   2  -2 -26    1169    1217  -4
  -2   2  26    1169    1217   1
   0  -2  26     189    1246  -2
   0   2  26     189    1246   1
  -2  -2  27    4292    1647  -2
  -2  -2 -26    4292    1647  -3
   2   2 -27    4292    1647  -4
   2   2  26    4292    1647   1
  -4  -2  28    1617    1282  -2
   4   2  26    1617    1282   1
  -3   1 -25    3365    1714  -3
  -1   3  26    3365    1714   1
   3   1 -27    3814    1307  -4
   1   3  26    3814    1307   1
  -3  -3 -26    6106    2745  -3
   3   3  26    6106    2745   1
   2  -4  25    -506    1110  -2
  -2   4  26    -506    1110   1
   0  -4  26    2161    1540  -2
   0   4  26    2161    1540   1
  -2  -4  27    2777    1701  -2
   2   4  26    2777    1701   1
   5  -1 -27    1853    1580  -4
  -1   5  26    1853    1580   1
  -1   3 -26    3708    1265  -3
  -3   1  27    3708    1265   1
   1  -1 -27    8087    2038  -4
  -1   1  27    8087    2038   1
  -1  -1 -27    6564    2316  -3
   1   1  27    6564    2316   1
   2  -2  26    4503    1234  -2
  -2   2 -26    4503    1234  -3
   2  -2 -27    4503    1234  -4
  -2   2  27    4503    1234   1
   0  -2  27    1960     914  -2
   0   2  27    1960     914   1
  -2  -2  28    5192    1316  -2
  -2  -2 -27    5192    1316  -3
   2   2 -28    5192    1316  -4
   2   2  27    5192    1316   1
  -4  -2  29    1062    1093  -2
   4   2  27    1062    1093   1
  -3   1 -26    1114     753  -3
  -1   3  27    1114     753   1
   3   1 -28    1647    1276  -4
   1   3  27    1647    1276   1
  -3  -3 -27    5016    2563  -3
   3   3  27    5016    2563   1
   2  -4  26    5230    2358  -2
  -2   4  27    5230    2358   1
   0  -4  27    8714    2754  -2
  -4   0 -26    8714    2754  -3
   4   0 -28    8714    2754  -4
   0   4  27    8714    2754   1
  -2  -4  28    3105    1829  -2
   2   4  27    3105    1829   1
  -2   0  28    5156    2144   1
   0   0  28   17744    3773  -2
   0   0 -28   17744    3773  -3
   0   0 -28   17744    3773  -4
   0   0  28   17744    3773   1
   1  -1 -28    1756    2502  -4
  -1   1  28    1756    2502   1
  -1  -1 -28     636     482  -3
   1   1  28     636     482   1
   2  -2  27    5845    2320  -2
  -2   2 -27    5845    2320  -3
   2  -2 -28    5845    2320  -4
  -2   2  28    5845    2320   1
   0  -2  28    6077    1644  -2
   0   2  28    6077    1644   1
  -3   1 -27    9894    2157  -3
  -1   3  28    9894    2157   1
   3   1 -29    1141    2472  -4
   1   3  28    1141    2472   1
   0  -4  28     822     960  -2
   0   4  28     822     960   1
   1  -1 -29    2778    1271  -4
  -1   1  29    2778    1271   1
  -1  -1 -29    3659    1702  -3
   1   1  29    3659    1702   1
   0  -2  29    2115    1268  -2
   0   2  29    2115    1268   1
  -3   1 -28    1508    1078  -3
  -1   3  29    1508    1078   1
   3   1 -30     685    1428  -4
   1   3  29     685    1428   1
  -1  -1 -30    1556     880  -3
   1   1  30    1556     880   1
;
_shelx_hkl_checksum     58226
_shelx_res_file
;
TITL shi_6068_ilgu_auto_a.res in C2/c
    shi_6068_ilgu_auto.res
    created by SHELXL-2019/3 at 15:09:47 on 26-Aug-2025
REM Old TITL shI_6068_IlGu_auto in C2/m
REM SHELXT solution in C2/c: R1 0.204, Rweak 0.017, Alpha 0.111
REM <I/s> 2.148 for 120 systematic absences, Orientation as input
REM Formula found by SHELXT: N2 N1 I4 Pb
CELL 0.71073 8.9536 8.9538 22.2999 90 95.751 90
ZERR 4 0.0008 0.0006 0.0022 0 0.008 0
LATT 7
SYMM -X,+Y,0.5-Z
SFAC C H I N O Pb
UNIT 16 64 16 8 8 4
EQIV $1 0.5+X,0.5+Y,+Z
DFIX 1.48 0.01 O1 C1
DFIX 1.37 0.01 N1 O1
DFIX 1.49 0.01 N1 C2
L.S. 30 0 0
PLAN  8
SIZE 0.01 0.05 0.05
CONF
HTAB N1 I2
HTAB N1 I2_$1
BOND
list 4
MORE -1
BOND $H
fmap 2 53
acta
REM <olex2.extras>
REM <HklSrc "%.\\shI_6068_IlGu_auto_tw.hkl">
REM </olex2.extras>
WGHT    0.046000    3.253300
BASF   0.09289   0.29383   0.27106
FVAR       1.20052
PB1   6    0.500000    0.189684    0.250000    10.50000    0.02232    0.02460 =
         0.04047    0.00000    0.00320    0.00000
I1    3    0.752600    0.437689    0.257016    11.00000    0.03493    0.03730 =
         0.08272   -0.00138    0.00904   -0.01575
I2    3    0.522453    0.201943    0.394162    11.00000    0.06186    0.05789 =
         0.03773    0.00234   -0.00049   -0.01621
O1    5    0.621969    0.623836    0.457757    11.00000    0.12515    0.09195 =
         0.10091   -0.00274    0.05285   -0.00495
N1    4    0.640744    0.594569    0.399008    11.00000    0.03841    0.07001 =
         0.10047   -0.01338    0.01017   -0.01403
AFIX  23
H1A   2    0.626129    0.498099    0.390777    11.00000   -1.20000
H1B   2    0.732660    0.619761    0.390781    11.00000   -1.20000
AFIX   0
C2    1    0.524332    0.688714    0.363360    11.00000    0.06906    0.08345 =
         0.06828   -0.03352   -0.01743    0.00807
AFIX 137
H2A   2    0.508029    0.651308    0.322888    11.00000   -1.50000
H2B   2    0.558651    0.790214    0.362640    11.00000   -1.50000
H2C   2    0.432024    0.684702    0.381801    11.00000   -1.50000
AFIX   0
C1    1    0.725756    0.520240    0.492934    11.00000    0.07746    0.09856 =
         0.08461    0.04216   -0.03407   -0.01817
AFIX 137
H1C   2    0.804448    0.491127    0.469112    11.00000   -1.50000
H1D   2    0.671575    0.433226    0.503564    11.00000   -1.50000
H1E   2    0.768524    0.569215    0.528928    11.00000   -1.50000
AFIX   0
HKLF 5
REM  shi_6068_ilgu_auto_a.res in C2/c
REM wR2 = 0.1444, GooF = S = 1.052, Restrained GooF = 1.052 for all data
REM R1 = 0.0601 for 1393 Fo > 4sig(Fo) and 0.0973 for all 2043 data
REM 65 parameters refined using 3 restraints
END
WGHT      0.0460      3.2533
REM Highest difference peak  1.808,  deepest hole -1.912,  1-sigma level  0.426
Q1    1   0.5453  0.9043  0.3992  11.00000  0.05    1.81
Q2    1   0.6731  0.4746  0.2593  11.00000  0.05    1.67
Q3    1   0.8454  0.4174  0.3822  11.00000  0.05    1.58
Q4    1   0.4247  0.1259  0.2409  11.00000  0.05    1.51
Q5    1   0.6941  0.3636  0.2385  11.00000  0.05    1.49
Q6    1   0.3627  0.2585  0.4006  11.00000  0.05    1.42
Q7    1   0.7190  0.4161  0.2069  11.00000  0.05    1.33
Q8    1   0.6840  0.7437  0.5408  11.00000  0.05    1.32
;
_shelx_res_checksum     96388
