# Supplementary material for: Crystal structure and Hirshfeld analysis of poly[bis­(N,O-di­methyl­hydroxyl­ammonium) [di-μ2-iodido-di­iodido­plumbate(II)]]
Source: Acta Crystallogr E Crystallogr Commun. 2025 Nov 11;81(Pt 12):1136–9. doi: 10.1107/S2056989025009661 (PMC12810266; doi:10.1107/S2056989025009661)
Supplement: Supplementary file 2 [file e-81-01136-Isup2.hkl]

data_I                                                                          
_shelx_title ' shi_6068_ilgu_auto_a.res in C2/c'                                
_shelx_refln_list_code          4                                               
_shelx_F_calc_maximum      798.27                                               
_exptl_crystal_F_000      1456.00                                               
_reflns_d_resolution_high  0.7286                                               
                                                                                
loop_                                                                           
 _space_group_symop_operation_xyz                                               
 'x, y, z'                                                                      
 '-x, y, -z+1/2'                                                                
 'x+1/2, y+1/2, z'                                                              
 '-x+1/2, y+1/2, -z+1/2'                                                        
 '-x, -y, -z'                                                                   
 'x, -y, z-1/2'                                                                 
 '-x+1/2, -y+1/2, -z'                                                           
 'x+1/2, -y+1/2, z-1/2'                                                         
                                                                                
_cell_length_a     8.9536                                                       
_cell_length_b     8.9538                                                       
_cell_length_c    22.2999                                                       
_cell_angle_alpha  90.000                                                       
_cell_angle_beta   95.751                                                       
_cell_angle_gamma  90.000                                                       
                                                                                
_shelx_F_squared_multiplier     1.000                                           
                                                                                
loop_                                                                           
 _refln_index_h                                                                 
 _refln_index_k                                                                 
 _refln_index_l                                                                 
 _refln_F_squared_calc                                                          
 _refln_F_squared_meas                                                          
 _refln_F_squared_sigma                                                         
 _refln_observed_status                                                         
   2   0   0      22068.50      19176.25       856.19 o                         
   4   0   0     460184.75     422154.97      6517.90 o                         
   6   0   0       3333.29       3539.95      1049.77 o                         
   8   0   0      75077.55      75954.95      5463.27 o                         
  10   0   0        187.65        -36.08       234.52 o                         
   1   1   0      13041.78      14955.64       698.69 o                         
   3   1   0      37518.34      32497.21      3186.79 o                         
   5   1   0       6983.74       7056.31       446.14 o                         
   7   1   0       1480.91       1996.86       759.75 o                         
   9   1   0       1423.59       1429.30       924.88 o                         
  11   1   0        233.33        382.30       549.52 o                         
   0   2   0      19470.23      21040.58      1585.42 o                         
   2   2   0     509376.56     550142.06      8709.03 o                         
   4   2   0       7885.38       8094.99       659.14 o                         
   6   2   0      99456.47     104287.75      3701.62 o                         
   8   2   0        752.72       1704.06      1027.57 o                         
  10   2   0      14661.76      12434.93      2666.41 o                         
   1   3   0     121246.66     132383.95      5756.76 o                         
   3   3   0      81579.56      93521.49      6557.45 o                         
   5   3   0      43529.78      43512.55      2114.12 o                         
   7   3   0       9744.76       9975.28      1127.48 o                         
   9   3   0       6531.66       8155.35      2100.94 o                         
   0   4   0       2447.24       2746.20       723.67 o                         
   2   4   0       4350.60       4410.02       648.74 o                         
   4   4   0       7206.22       8123.44       935.29 o                         
   6   4   0        690.96       1230.17       404.51 o                         
   8   4   0        788.82        403.81       199.13 o                         
  10   4   0        129.02         45.10       266.43 o                         
   1   5   0      94045.05      69713.20      4627.19 o                         
   3   5   0      55544.60      52805.80      3640.56 o                         
   5   5   0      24332.57      27964.38      1951.76 o                         
   7   5   0      19555.62      19197.06      1813.69 o                         
   9   5   0       2377.29       1828.26       994.96 o                         
   0   6   0        238.33        -23.59       324.02 o                         
   2   6   0     102809.75     103659.13      2678.90 o                         
   4   6   0        159.38        903.37       647.35 o                         
   6   6   0      24559.99      23441.95      1946.21 o                         
   8   6   0         74.19        283.78       256.03 o                         
   1   7   0      13876.60      15596.75      1500.77 o                         
   3   7   0       9971.27       8582.75      1173.97 o                         
   5   7   0       7910.54       8571.65      1272.50 o                         
   7   7   0       1879.50       1834.50       639.72 o                         
   0   8   0     117493.25     109812.08      5726.92 o                         
   2   8   0       1991.71       2122.45       719.51 o                         
   4   8   0      71196.09      76303.95      3715.49 o                         
   6   8   0        320.04        412.14       188.03 o                         
   8   8   0      19062.65      19786.82      2889.83 o                         
   1   9   0       1075.41       1028.27       635.55 o                         
   3   9   0        712.14       3587.83      1053.94 o                         
   5   9   0        117.26        -73.55       292.11 o                         
   7   9   0        160.55       1479.95       763.91 o                         
   0  10   0       2176.73       1307.19       701.47 o                         
   2  10   0      24580.91      23561.99      1800.51 o                         
   4  10   0        809.59        429.48       292.11 o                         
   6  10   0      12783.30       8371.13      2679.60 o                         
   1  11   0       4264.07       5159.37      1511.87 o                         
   3  11   0       2779.49       3994.42      1403.63 o                         
 -11   1   1       5767.63       4269.17      1681.17 o                         
  -9   1   1      11743.10      11519.76      1685.33 o                         
  -7   1   1      36584.00      34734.14      2581.76 o                         
  -5   1   1      89653.36      99951.97      4968.56 o                         
  -3   1   1     127910.02     108812.95      4586.26 o                         
  -1   1   1     113356.01     129786.23      3170.14 o                         
   1   1   1     126852.62     130050.59      1785.93 o                         
   3   1   1      55244.48      50906.77      1097.65 o                         
   5   1   1      10228.67      10028.71       562.01 o                         
   7   1   1       7929.49       8551.53      1253.07 o                         
   9   1   1       2025.19       1879.60       725.06 o                         
  11   1   1       2884.79       2738.57      1307.88 o                         
 -10   2   1      16357.61      18537.92      3275.60 o                         
  -8   2   1       1053.61        923.50       806.24 o                         
  -6   2   1     111252.80     108520.16      3179.85 o                         
  -4   2   1       3094.92       3440.04       599.47 o                         
  -2   2   1     476377.03     506907.06      9714.40 o                         
   0   2   1       7468.00       7509.39       645.96 o                         
   2   2   1     166960.16     189284.78      2890.52 o                         
   4   2   1        754.48        618.90       328.18 o                         
   6   2   1      42029.99      40143.98      3364.41 o                         
   8   2   1        544.71        337.20       661.92 o                         
  10   2   1       9085.90       9139.91      2186.28 o                         
  -9   3   1       4284.25       6247.30      1805.36 o                         
  -7   3   1       9168.31      11186.72      1208.66 o                         
  -5   3   1      11099.59      11164.52      1116.38 o                         
  -3   3   1      25573.58      28155.18      2424.96 o                         
  -1   3   1      41365.71      44789.91      2213.34 o                         
   1   3   1      13263.22      12498.77       441.28 o                         
   3   3   1       4435.53       6118.94       615.43 o                         
   5   3   1       9687.01       8661.85       720.90 o                         
   7   3   1        432.55        833.30       294.88 o                         
   9   3   1       2268.59       2543.60      1238.50 o                         
 -10   4   1        623.59         55.51       546.05 o                         
  -8   4   1      72897.75      79249.98      3469.88 o                         
  -6   4   1       4022.67       4638.99       786.12 o                         
  -4   4   1     347470.16     364549.91      6571.32 o                         
  -2   4   1       7883.91       8709.73       888.11 o                         
   0   4   1     445746.06     470279.44      7444.17 o                         
   2   4   1       1769.72       1888.62       412.14 o                         
   4   4   1     142138.78     155250.03      4210.89 o                         
   6   4   1        816.43        364.26       260.19 o                         
   8   4   1      31261.05      33236.14      2258.44 o                         
  10   4   1        105.99        353.16       520.38 o                         
  -9   5   1        129.45        425.32       487.07 o                         
  -7   5   1       3008.18       3517.06      1002.59 o                         
  -5   5   1       1170.14       2404.84       686.20 o                         
  -3   5   1       9794.87       7256.83      1435.55 o                         
  -1   5   1       4581.64       4927.62       998.43 o                         
   1   5   1       6285.73       4190.77       584.21 o                         
   3   5   1        629.34       1287.76       753.51 o                         
   5   5   1        635.26        420.46       296.27 o                         
   7   5   1        125.63        790.97       599.47 o                         
   9   5   1        548.76        297.66       568.95 o                         
  -8   6   1       1046.41       1961.48       700.08 o                         
  -6   6   1      63590.14      70282.14      3415.76 o                         
  -4   6   1       5764.60       6379.13      1476.48 o                         
  -2   6   1     118678.81     128947.38      3021.66 o                         
   0   6   1       3886.98       4307.34       712.57 o                         
   2   6   1      97666.86      95888.17      4242.81 o                         
   4   6   1        764.43       1425.83       488.46 o                         
   6   6   1      27018.47      27977.56      2141.87 o                         
   8   6   1        215.82       -257.41       408.67 o                         
  -7   7   1       4370.48       4675.76      1180.91 o                         
  -5   7   1      20973.27      19696.62      1861.56 o                         
  -3   7   1      17533.28      18540.69      2676.13 o                         
  -1   7   1      35081.93      36561.70      6157.80 o                         
   1   7   1      14355.45      15113.14      1924.01 o                         
   3   7   1       9185.88       8981.02      1729.04 o                         
   5   7   1       6183.26       8194.90       874.93 o                         
   7   7   1       1181.21       1101.81       450.30 o                         
  -8   8   1        908.35       1433.47       770.85 o                         
  -6   8   1        673.12        937.37       423.24 o                         
  -4   8   1       1322.34       1165.64       682.73 o                         
  -2   8   1       1634.49       1975.35       652.90 o                         
   0   8   1       1473.42        899.21       403.12 o                         
   2   8   1        509.53        456.54       254.64 o                         
   4   8   1        755.31       1359.23       581.43 o                         
   6   8   1        185.97        371.90       496.09 o                         
   8   8   1        162.84        147.79       315.70 o                         
  -7   9   1       8964.56       9664.45      2224.44 o                         
  -5   9   1       6560.36       9271.04      1161.48 o                         
  -3   9   1      16514.36      13530.50      1871.28 o                         
  -1   9   1      10468.81       9976.67      1292.62 o                         
   1   9   1      11804.75      11414.30      2706.66 o                         
   3   9   1       8471.53       9060.11      1182.30 o                         
   5   9   1       2260.28       2198.77       637.64 o                         
   7   9   1       4268.94       3137.53      1196.17 o                         
  -4  10   1         31.42        348.31       420.46 o                         
  -2  10   1      20025.01      21213.35      1690.88 o                         
   0  10   1         41.62          1.39       225.50 o                         
   2  10   1      14460.21      14561.54      1436.93 o                         
   4  10   1         72.46        955.41       530.09 o                         
   6  10   1       5456.94       4901.95      2190.44 o                         
  -3  11   1       1320.77       2125.91       792.36 o                         
  -1  11   1       1689.77       1670.06      1368.25 o                         
   1  11   1       1609.92       1459.83       736.85 o                         
   3  11   1        755.08       1809.52      1200.34 o                         
   0  12   1      15908.48      15633.52      2844.03 o                         
 -10   0   2       1286.14        303.90       530.09 o                         
  -8   0   2     116045.53     119749.20      4018.01 o                         
  -6   0   2       1599.40       1439.71       636.25 o                         
  -4   0   2     427768.03     407784.22      6228.57 o                         
  -2   0   2       2203.67       1675.61       240.07 o                         
   0   0   2     241557.06      91350.48    113604.59 o                         
   2   0   2      25695.59      21409.01       720.90 o                         
   4   0   2      90888.91      93437.54      4895.71 o                         
   6   0   2       6422.26       4744.45      1152.46 o                         
   8   0   2      32416.17      30795.92      3515.67 o                         
  10   0   2        400.56       -346.22       661.23 o                         
 -11   1   2       1560.90       2065.55      1146.22 o                         
  -9   1   2       1249.38        348.31       428.79 o                         
  -7   1   2      12776.85      11494.09      2164.77 o                         
  -5   1   2       5437.12       5611.75       480.83 o                         
  -3   1   2      11994.68      10365.91      1154.54 o                         
  -1   1   2       1836.98       1654.80       154.73 o                         
   1   1   2      23209.79      22036.93      1131.65 o                         
   3   1   2       4071.87       2560.95       434.34 o                         
   5   1   2       4063.30       2748.29       768.77 o                         
   7   1   2        569.70        859.66       396.87 o                         
   9   1   2       2390.00       2605.36      1343.96 o                         
  11   1   2        134.67        185.25       281.70 o                         
 -10   2   2      22506.57      23265.02      3568.40 o                         
  -8   2   2       1322.79       1790.79       511.36 o                         
  -6   2   2     109710.42     122364.96      3308.91 o                         
  -4   2   2       3093.68       2630.33       444.75 o                         
  -2   2   2     161405.19     174589.33      2753.84 o                         
   0   2   2       1754.34       1885.85       130.44 o                         
   2   2   2      73003.59      79437.31      1797.04 o                         
   4   2   2      12429.40      12974.04      1046.31 o                         
   6   2   2      23148.98      22443.52      1466.08 o                         
   8   2   2       1247.84        860.36       702.86 o                         
  10   2   2       8993.90       9281.45      2368.06 o                         
  -9   3   2      16257.12      15488.51      2756.61 o                         
  -7   3   2      17924.68      22277.00      1636.76 o                         
  -5   3   2      54634.83      54706.91      6713.56 o                         
  -3   3   2      27411.06      31900.51      2617.84 o                         
  -1   3   2      53115.54      63521.40      2569.97 o                         
   1   3   2       8764.46       9016.40       518.99 o                         
   3   3   2       4539.32       5608.97       566.17 o                         
   5   3   2       1283.90       1630.52       310.84 o                         
   7   3   2       2375.64       2634.50      1087.94 o                         
   9   3   2       2970.21       2126.61      1062.96 o                         
 -10   4   2         81.91       1205.89       879.09 o                         
  -8   4   2       1638.48       1999.64       583.52 o                         
  -6   4   2       1313.17       1196.87       287.94 o                         
  -4   4   2       4404.16       3464.32       618.90 o                         
  -2   4   2        521.91       1188.54       529.40 o                         
   0   4   2         10.07        133.22       224.80 o                         
   2   4   2       3983.30       3669.70       387.85 o                         
   4   4   2       1797.73       1226.01       347.61 o                         
   6   4   2       1503.92       1916.38       570.33 o                         
   8   4   2        204.11        294.19       380.92 o                         
  10   4   2         95.31       -244.92       244.92 o                         
  -9   5   2       6517.42       9123.95      2232.07 o                         
  -7   5   2      21392.11      19961.67      1830.34 o                         
  -5   5   2      17421.77      20807.46      2647.68 o                         
  -3   5   2      43750.18      32653.32      2986.97 o                         
  -1   5   2      12875.07      10499.13       974.15 o                         
   1   5   2       9300.66       6384.68       430.18 o                         
   3   5   2       5305.36       5743.58       457.24 o                         
   5   5   2        629.82        853.42       304.59 o                         
   7   5   2       4875.86       4186.61       867.99 o                         
   9   5   2        267.17        101.99       332.35 o                         
  -8   6   2        186.59        444.06       265.74 o                         
  -6   6   2      56206.39      55292.50      2150.89 o                         
  -4   6   2        180.22         58.98       372.59 o                         
  -2   6   2      85262.71      90637.91      2118.98 o                         
   0   6   2        471.84        342.06       281.70 o                         
   2   6   2      41603.88      41483.08      2044.74 o                         
   4   6   2       1255.63       1107.36       244.23 o                         
   6   6   2      15119.72      16523.71      1663.82 o                         
   8   6   2        114.12        -71.47       226.19 o                         
  -7   7   2       1704.98       1888.62       843.70 o                         
  -5   7   2       3343.41       4594.58       920.03 o                         
  -3   7   2       1852.41       1949.68       858.28 o                         
  -1   7   2       1521.58       1936.50       788.89 o                         
   1   7   2       1651.77       1864.34       534.25 o                         
   3   7   2        386.20        479.44       184.56 o                         
   5   7   2       1374.10       1415.43       341.37 o                         
   7   7   2        252.69        777.10       410.75 o                         
  -8   8   2      29824.55      30680.75      3517.75 o                         
  -6   8   2        742.25       1590.97       624.45 o                         
  -4   8   2      69278.52      70123.26      3336.66 o                         
  -2   8   2        280.71        267.13       262.27 o                         
   0   8   2      68948.81      64731.45      6119.64 o                         
   2   8   2        618.78        376.06       344.84 o                         
   4   8   2      31073.28      32339.71      2405.53 o                         
   6   8   2        475.41        269.90       365.65 o                         
   8   8   2      13059.31      12820.01      2297.99 o                         
  -7   9   2       1606.65       1385.59      1570.15 o                         
  -5   9   2        480.00       1524.36       658.45 o                         
  -3   9   2       3891.64       4689.64       923.50 o                         
  -1   9   2        528.96        360.79       380.22 o                         
   1   9   2       1360.16       1305.80       392.02 o                         
   3   9   2        331.86       1056.71       453.08 o                         
   5   9   2        586.07       1071.98       484.99 o                         
   7   9   2        560.59       1988.53      1352.98 o                         
  -4  10   2        525.53        448.22       560.62 o                         
  -2  10   2      16389.71      16666.64      2549.85 o                         
   0  10   2         74.64        395.49       546.74 o                         
   2  10   2      13437.96      14136.22      1434.85 o                         
   4  10   2        151.96         83.26       351.77 o                         
   6  10   2       6390.03       3995.11      2102.32 o                         
  -3  11   2       1779.91       1559.74       696.61 o                         
  -1  11   2       5449.40       5906.63      1591.66 o                         
   1  11   2       2296.81       2324.35       687.59 o                         
   3  11   2       1625.73       2021.84       869.38 o                         
   0  12   2         17.69       -446.83       602.25 o                         
 -11   1   3       4585.51       4380.19      1808.14 o                         
  -9   1   3       9709.98      11890.97      1746.39 o                         
  -7   1   3      14406.21      12434.24      1840.75 o                         
  -5   1   3      11326.58      12136.58      1853.24 o                         
  -3   1   3       7687.64       7576.69      1179.52 o                         
  -1   1   3       2083.57       1893.48       142.93 o                         
   1   1   3       1607.62       1487.58       111.71 o                         
   3   1   3       1573.63        986.64       163.75 o                         
   5   1   3        500.63        492.62       151.95 o                         
   7   1   3       6471.77       7130.56       797.22 o                         
   9   1   3       3154.07       4020.78      1450.81 o                         
 -10   2   3      21506.64      18995.85      3220.79 o                         
  -8   2   3        346.71        208.84       228.27 o                         
  -6   2   3      82813.36      81851.17      2644.90 o                         
  -4   2   3       1419.73       1687.41       205.38 o                         
  -2   2   3      70979.44      75714.88      1425.14 o                         
   0   2   3      44464.09      42472.49      1372.41 o                         
   2   2   3      44499.71      47775.48       932.52 o                         
   4   2   3       6874.69       7440.70       493.32 o                         
   6   2   3      32689.34      34927.72      1903.19 o                         
   8   2   3        480.42        803.46       781.26 o                         
  10   2   3      13571.25      12214.99      2588.01 o                         
 -11   3   3       1143.41       3142.38      1605.54 o                         
  -9   3   3        896.14       1525.05       959.58 o                         
  -7   3   3       1533.00       1595.13       499.56 o                         
  -5   3   3        606.31       1543.79       647.35 o                         
  -3   3   3        550.94        589.07       154.73 o                         
  -1   3   3       5099.16       4872.81       346.22 o                         
   1   3   3       1724.45       1579.87       369.81 o                         
   3   3   3       3056.82       2805.18       401.73 o                         
   5   3   3       2405.21       2692.08       419.77 o                         
   7   3   3       1192.63       1534.07       525.93 o                         
   9   3   3        925.99       1820.63      1216.29 o                         
 -10   4   3        236.09        841.62       915.86 o                         
  -8   4   3      66055.62      70211.38      3222.18 o                         
  -6   4   3        487.61        147.09       194.97 o                         
  -4   4   3     123418.13     124108.57      2393.04 o                         
  -2   4   3      14412.24      13032.33      1155.24 o                         
   0   4   3      88392.48      90218.14      1726.96 o                         
   2   4   3      21634.75      21189.06       742.40 o                         
   4   4   3      52236.48      53292.87      2424.96 o                         
   6   4   3       3509.53       4141.51       576.58 o                         
   8   4   3      36259.36      36884.34      2467.28 o                         
  10   4   3        114.01       1008.14       932.52 o                         
  -9   5   3        555.17        633.47       564.09 o                         
  -7   5   3       7405.55       6225.10      1169.11 o                         
  -5   5   3       1445.97       1189.24       400.34 o                         
  -3   5   3       9771.27       6290.32      1303.02 o                         
  -1   5   3       1406.11       1243.35       238.68 o                         
   1   5   3       4556.61       5017.82       352.47 o                         
   3   5   3        511.74        804.85       165.83 o                         
   5   5   3       4449.08       4337.86       825.67 o                         
   7   5   3       1442.83       3263.81       923.50 o                         
   9   5   3       1710.81       2180.03      1090.71 o                         
  -8   6   3        352.45        292.11       276.15 o                         
  -6   6   3      24159.17      24176.72      1654.11 o                         
  -4   6   3       1785.51       1969.11       599.47 o                         
  -2   6   3      35165.07      36130.83      1262.78 o                         
   0   6   3       7658.41       8108.86      1194.09 o                         
   2   6   3      21782.69      21809.36       811.09 o                         
   4   6   3       5670.32       6550.51       626.53 o                         
   6   6   3      13543.85      14565.70      1015.78 o                         
   8   6   3        511.17        976.92       501.64 o                         
  10   6   3       6501.10       5556.24      1059.49 o                         
  -7   7   3       2587.36       2074.57       722.28 o                         
  -5   7   3      19023.53      19167.92      5247.48 o                         
  -3   7   3       2706.96       3062.59       936.68 o                         
  -1   7   3       7862.80       9059.42      1232.25 o                         
   1   7   3       2261.80       2708.04       426.02 o                         
   3   7   3       2502.08       2186.97       333.74 o                         
   5   7   3       6914.85       7921.53      1110.83 o                         
   7   7   3       1622.68       2329.21       609.88 o                         
  -8   8   3        580.88        111.71       397.57 o                         
  -6   8   3        149.03        695.22      1737.37 o                         
  -4   8   3        630.01        895.74       435.73 o                         
  -2   8   3        489.41       -176.93       227.58 o                         
   0   8   3        935.83        756.98       233.82 o                         
   2   8   3       1107.21        900.60       294.88 o                         
   4   8   3        224.91        218.56       242.15 o                         
   6   8   3        459.06       1221.15       557.15 o                         
   8   8   3        244.03         43.71       223.42 o                         
  -7   9   3       6771.68       7643.30      1969.80 o                         
  -5   9   3       1295.42       1172.58       623.76 o                         
  -3   9   3       6343.31       6560.92       981.78 o                         
  -1   9   3       1769.23       1844.22       466.26 o                         
   1   9   3       1896.70       2701.10       650.82 o                         
   3   9   3       3911.96       3299.19       743.10 o                         
   5   9   3        276.80        228.27       326.10 o                         
   7   9   3       4438.19       5465.35      1751.24 o                         
  -4  10   3         80.75         25.67       528.70 o                         
  -2  10   3      14371.47      12500.85      1577.09 o                         
   0  10   3         54.33        126.97       220.64 o                         
   2  10   3      10215.14       9042.07      1150.38 o                         
   4  10   3         75.05         14.57       299.04 o                         
   6  10   3       7292.98       6322.24      2370.14 o                         
  -3  11   3        145.59         57.59       355.24 o                         
  -1  11   3        213.00        126.28       304.59 o                         
   1  11   3        398.23        504.42       247.70 o                         
   3  11   3         44.32        142.24      1384.20 o                         
   5  11   3        431.08        797.91      1174.66 o                         
 -10   0   4        147.81        364.26       231.05 o                         
  -8   0   4      58975.45      60634.35      4836.73 o                         
  -6   0   4       8584.56       8980.32      1553.50 o                         
  -4   0   4      82130.34      84062.42      2504.75 o                         
  -2   0   4      93416.45      89192.65      1864.34 o                         
   0   0   4      89858.08      95328.24      1888.62 o                         
   2   0   4      31409.99      27747.21      1012.31 o                         
   4   0   4     153364.64     141078.42      3136.14 o                         
   6   0   4       1665.88       1255.15       323.33 o                         
   8   0   4      72799.07      66123.29      5221.81 o                         
  10   0   4        629.68       1248.21      1049.08 o                         
 -11   1   4       1472.73       1362.69       752.12 o                         
  -9   1   4        527.71       1266.25       745.18 o                         
  -7   1   4       1707.84       1398.77       372.59 o                         
  -5   1   4       1183.20       1313.43       296.27 o                         
  -3   1   4       2000.19       2109.26       180.40 o                         
  -1   1   4        179.43        169.30        71.47 o                         
   1   1   4       1884.21       1676.31       128.36 o                         
   3   1   4        331.21        297.66       146.40 o                         
   5   1   4       7264.69       7762.64       747.26 o                         
   7   1   4       3331.85       3860.50       523.15 o                         
   9   1   4       1760.03       2330.60      1081.00 o                         
 -10   2   4      13798.54      15660.58      2936.31 o                         
  -8   2   4       1092.73       1202.42       310.14 o                         
  -6   2   4      33174.07      32105.19      1868.50 o                         
  -4   2   4      19967.30      19690.38       922.80 o                         
  -2   2   4      39498.87      41413.00      1820.63 o                         
   0   2   4      48475.46      48426.30      1364.78 o                         
   2   2   4      52146.98      54105.35      1046.31 o                         
   4   2   4       6397.93       6415.90       595.31 o                         
   6   2   4      52946.46      55128.76      4041.60 o                         
   8   2   4        490.22        373.98       634.17 o                         
  10   2   4      15779.07      17519.37      3172.91 o                         
 -11   3   4       1724.68       3381.06      1476.48 o                         
  -9   3   4       8296.13       7622.49      2065.55 o                         
  -7   3   4       2365.90       2873.18      1078.92 o                         
  -5   3   4       5258.16       5720.68       485.69 o                         
  -3   3   4        408.21        596.01       138.77 o                         
  -1   3   4       1805.05       1813.69       188.03 o                         
   1   3   4       3817.61       3978.46       454.46 o                         
   3   3   4       6081.41       5804.63       439.20 o                         
   5   3   4      19889.86      17819.10       920.72 o                         
   7   3   4      10784.43      13773.34      1454.97 o                         
   9   3   4      10455.12       8235.14      2062.08 o                         
 -10   4   4        206.19       1137.20       932.52 o                         
  -8   4   4        636.78        448.22       750.73 o                         
  -6   4   4        832.93        611.27       405.20 o                         
  -4   4   4       1969.22       1473.01       277.53 o                         
  -2   4   4       6655.99       5691.54       723.67 o                         
   0   4   4        989.77       1180.91       148.48 o                         
   2   4   4       4712.05       4713.23       361.49 o                         
   4   4   4        765.44        461.40       210.23 o                         
   6   4   4        575.46        324.72       187.34 o                         
   8   4   4        770.45        524.54       305.29 o                         
  10   4   4        201.74       -575.88       575.88 o                         
  -9   5   4       1170.07       2705.96      1331.47 o                         
  -7   5   4       5972.62       6293.79      1053.94 o                         
  -5   5   4        384.29        166.52       338.59 o                         
  -3   5   4       1190.57       1108.75       323.33 o                         
  -1   5   4       1320.71       1253.07       200.52 o                         
   1   5   4        508.32        675.10       121.42 o                         
   3   5   4      15982.24      16937.93      1608.31 o                         
   5   5   4       1958.48       2098.16       419.77 o                         
   7   5   4      13319.44      11284.55      1143.44 o                         
   9   5   4       3204.51       4070.74       766.69 o                         
  -8   6   4         55.50       -104.08       313.61 o                         
  -6   6   4      25918.76      23433.62      1622.88 o                         
  -4   6   4       1104.28        905.46       370.51 o                         
  -2   6   4      28107.14      30056.29       999.82 o                         
   0   6   4        948.67        378.83       181.79 o                         
   2   6   4      36146.27      36456.24      1124.71 o                         
   4   6   4        165.94        265.74       184.56 o                         
   6   6   4      33859.81      35162.93      1628.43 o                         
   8   6   4        317.04        464.18       237.29 o                         
  10   6   4       8157.70       8419.01      1307.19 o                         
  -7   7   4         36.57       1217.68       475.28 o                         
  -5   7   4        129.76        259.49       743.10 o                         
  -3   7   4        258.73        283.09       178.32 o                         
  -1   7   4        707.10        643.88       266.43 o                         
   1   7   4       1214.00        749.34       369.12 o                         
   3   7   4       1141.07       1324.53       318.47 o                         
   5   7   4       2003.04       2640.74       543.97 o                         
   7   7   4         38.04         45.79       293.49 o                         
  -8   8   4      18192.77      18840.43      2763.55 o                         
  -6   8   4        338.69       1600.68      1001.21 o                         
  -4   8   4      30686.85      29626.81      2159.22 o                         
  -2   8   4       1471.01       1823.40       452.38 o                         
   0   8   4      35893.75      34512.11      1797.73 o                         
   2   8   4        651.75       1007.45       444.06 o                         
   4   8   4      38725.65      36653.98      2622.01 o                         
   6   8   4        365.15        435.04       490.54 o                         
   8   8   4      20280.14      19669.56      2914.11 o                         
  -7   9   4       2484.54       3571.18      1369.63 o                         
  -5   9   4        376.64        139.46       734.77 o                         
  -3   9   4       2462.46       1611.78       473.20 o                         
  -1   9   4        517.97        847.17       319.16 o                         
   1   9   4       2490.75       2399.29       585.60 o                         
   3   9   4       1446.68       1057.41       450.30 o                         
   5   9   4       1701.35       1712.39       568.25 o                         
   7   9   4       1061.31        674.41       726.45 o                         
  -4  10   4        183.40        -21.51       464.18 o                         
  -2  10   4       8846.79       6424.23      1439.02 o                         
   0  10   4        375.59        760.44       357.33 o                         
   2  10   4       9704.77       9466.70      1202.42 o                         
   4  10   4         95.42        350.39       279.62 o                         
   6  10   4       7017.08       4656.33      1876.83 o                         
  -3  11   4        973.19        933.21       573.11 o                         
  -1  11   4       2995.55       3276.29       805.54 o                         
   1  11   4       3206.51       3257.56       713.26 o                         
   3  11   4       1621.38       1138.59       580.05 o                         
 -11   1   5       2302.19       1158.71       766.69 o                         
  -9   1   5       1752.10       1976.05       726.45 o                         
  -7   1   5       2229.29       1674.92       285.86 o                         
  -5   1   5       1580.58       2179.34       328.18 o                         
  -3   1   5       4559.62       4697.27       275.45 o                         
  -1   1   5      24900.22      21858.62      1504.93 o                         
   1   1   5      27794.32      24565.27      1063.65 o                         
   3   1   5      71238.92      56991.02      3480.28 o                         
   5   1   5      48043.00      50161.59      2202.24 o                         
   7   1   5      29749.28      29810.67      3045.94 o                         
   9   1   5      10683.12       8723.60      2276.48 o                         
 -10   2   5      12236.15      13027.47      2574.13 o                         
  -8   2   5       1084.72        859.66       874.93 o                         
  -6   2   5      26019.98      32552.02      1977.43 o                         
  -4   2   5       8373.33       7931.94       673.72 o                         
  -2   2   5      59616.51      60450.48      1117.08 o                         
   0   2   5       1631.77       1536.15       158.89 o                         
   2   2   5     170023.19     173087.86      2030.16 o                         
   4   2   5        932.53        877.01       224.80 o                         
   6   2   5      82974.97      76811.84      4881.14 o                         
   8   2   5       1524.54       2418.71      1100.42 o                         
  10   2   5      13873.31      12846.38      2732.33 o                         
 -11   3   5        142.34       1547.95      1081.00 o                         
  -9   3   5        301.27        259.49       727.14 o                         
  -7   3   5        250.68       1339.80       961.66 o                         
  -5   3   5        449.38        738.24       293.49 o                         
  -3   3   5       1052.98       1170.50       202.60 o                         
  -1   3   5        326.46        310.84       113.79 o                         
   1   3   5      19669.10      19204.00       949.86 o                         
   3   3   5       1882.40       2328.51       370.51 o                         
   5   3   5       9422.90      13298.76      1944.82 o                         
   7   3   5       3370.84       4523.81      1382.12 o                         
   9   3   5       4097.14       2578.30      1345.35 o                         
 -10   4   5        240.65        213.70       802.77 o                         
  -8   4   5      29285.40      31827.66      2098.16 o                         
  -6   4   5       4486.50       5072.64       648.74 o                         
  -4   4   5      58472.94      58609.04      1842.83 o                         
  -2   4   5       6242.66       5829.61       746.57 o                         
   0   4   5     165167.09     170644.86      3527.46 o                         
   2   4   5        563.86        574.50       147.79 o                         
   4   4   5     193079.86     200431.25      3383.84 o                         
   6   4   5       2685.57       3294.33       490.54 o                         
   8   4   5      57912.09      52798.16      6107.15 o                         
  10   4   5       1004.16       1362.00       523.15 o                         
  -9   5   5        323.60       2959.91      1373.10 o                         
  -7   5   5       1536.75       1000.51       839.54 o                         
  -5   5   5        214.34        358.71       473.20 o                         
  -3   5   5       2852.58       2948.11       538.42 o                         
  -1   5   5        453.30        434.34       141.54 o                         
   1   5   5       7179.94       8236.53       573.11 o                         
   3   5   5       4911.71       5488.94       760.44 o                         
   5   5   5       4999.70       6157.80       657.76 o                         
   7   5   5       2777.47       5027.54       742.40 o                         
   9   5   5        833.36       1380.73       888.11 o                         
  -8   6   5        477.01       1101.81      1357.84 o                         
  -6   6   5      14147.26      13158.60      1231.56 o                         
  -4   6   5       2863.09       2868.32       754.20 o                         
  -2   6   5      35608.68      36805.93      2134.93 o                         
   0   6   5        720.22        555.76       228.97 o                         
   2   6   5      57883.98      58470.27      1520.89 o                         
   4   6   5       1901.57       2727.47       436.42 o                         
   6   6   5      38434.09      41907.71      1818.54 o                         
   8   6   5        951.67       1373.80       371.90 o                         
  10   6   5      10627.26      10254.21      1477.18 o                         
  -7   7   5        484.53        374.67       594.62 o                         
  -5   7   5       5265.46       5812.96       931.82 o                         
  -3   7   5       2603.34       2615.07       340.67 o                         
  -1   7   5       7185.91       7482.33       932.52 o                         
   1   7   5      17445.14      14793.98      1294.00 o                         
   3   7   5      10956.64      11734.16       813.87 o                         
   5   7   5      17432.83      18861.24      1499.38 o                         
   7   7   5       5537.31       6152.25       991.49 o                         
  -8   8   5        152.60        215.78       378.83 o                         
  -6   8   5        139.88       2002.41      1024.80 o                         
  -4   8   5         99.50        294.88       315.70 o                         
  -2   8   5        198.27        210.23       323.33 o                         
   0   8   5         13.28       -171.38       348.31 o                         
   2   8   5        125.16         18.73       264.35 o                         
   4   8   5        507.33        889.50       421.85 o                         
   6   8   5        258.75        929.74       553.68 o                         
   8   8   5        536.99        392.71       573.11 o                         
  -7   9   5       2940.07       4794.41      1431.38 o                         
  -5   9   5        890.82        804.16       868.68 o                         
  -3   9   5       3162.95       3506.65       856.19 o                         
  -1   9   5       7182.56       5649.91      1100.42 o                         
   1   9   5       3370.38       3954.87       877.70 o                         
   3   9   5      12557.93      13164.85      1477.87 o                         
   5   9   5       3310.85       4831.88      1021.33 o                         
   7   9   5       7977.91      12991.39      2577.60 o                         
  -4  10   5         49.86       -157.50       471.11 o                         
  -2  10   5       9968.67       8685.44      2200.15 o                         
   0  10   5         36.68        421.16       330.27 o                         
   2  10   5      14264.23      11748.73      1346.74 o                         
   4  10   5        122.64        353.86       240.76 o                         
  -3  11   5        607.85        -86.04       473.20 o                         
  -1  11   5        161.45        536.34       537.72 o                         
   1  11   5       1566.60        969.29       423.93 o                         
   3  11   5        196.13         90.20      1001.21 o                         
 -10   0   6        220.41       -417.00      1018.55 o                         
  -8   0   6      38647.93      43427.91      4049.23 o                         
  -6   0   6        483.62       1597.90       763.22 o                         
  -4   0   6     177957.94     185018.38      7563.51 o                         
  -2   0   6       4070.83       4269.17       552.99 o                         
   0   0   6     637234.31     699486.19      9075.38 o                         
   2   0   6      19295.58      17550.59       632.78 o                         
   4   0   6     371414.91     327936.16      4644.54 o                         
   6   0   6       9636.18      10826.62      1058.10 o                         
   8   0   6      72070.59      65500.92      5367.52 o                         
  10   0   6       1355.89         43.71       308.06 o                         
 -11   1   6        448.29        256.03       285.86 o                         
  -9   1   6        468.50       1541.01       696.61 o                         
  -7   1   6       1456.33       1649.94       245.62 o                         
  -5   1   6        540.00        754.20       238.68 o                         
  -3   1   6      19993.09      20269.73       946.39 o                         
  -1   1   6       2243.95       2096.77       181.79 o                         
   1   1   6      39560.06      36197.44      1621.50 o                         
   3   1   6      12990.12      12831.11       815.95 o                         
   5   1   6      15942.41      15307.42      1042.84 o                         
   7   1   6       1898.86       2276.48      1155.93 o                         
   9   1   6       2646.82       4145.67      1559.05 o                         
 -10   2   6       9813.82       9951.00      2277.86 o                         
  -8   2   6        465.54        222.72       217.17 o                         
  -6   2   6      39149.39      42444.74      2676.82 o                         
  -4   2   6       2125.43       1873.36       731.30 o                         
  -2   2   6     183073.78     186653.05      2345.86 o                         
   0   2   6      10518.46      10714.22       497.48 o                         
   2   2   6     254210.84     250564.39      2590.78 o                         
   4   2   6      12801.17      12124.09       775.71 o                         
   6   2   6      91969.08      86134.91      3458.08 o                         
   8   2   6       2064.02       2733.71      1223.93 o                         
  10   2   6      13930.87      13048.98      1477.87 o                         
 -11   3   6        964.07       1535.46      1033.82 o                         
  -9   3   6       4274.30       3174.99      1262.78 o                         
  -7   3   6       2821.52       3916.71      1198.95 o                         
  -5   3   6      17822.70      18877.90      1551.42 o                         
  -3   3   6      24020.80      22315.16      2155.06 o                         
  -1   3   6      74634.77      78933.59      2493.65 o                         
   1   3   6      89469.89      85680.45      4731.96 o                         
   3   3   6      89642.16      89590.22      5675.58 o                         
   5   3   6      42885.30      41466.43      1282.90 o                         
   7   3   6      18286.69      17697.68      1407.79 o                         
   9   3   6       7113.96       9602.69      1224.62 o                         
 -10   4   6         56.09       -394.10       394.10 o                         
  -8   4   6        210.14        444.06       289.33 o                         
  -6   4   6       1260.80       1772.75       796.52 o                         
  -4   4   6        882.61        651.51       209.54 o                         
  -2   4   6       1102.74        877.01       194.27 o                         
   0   4   6        882.56        877.70       141.54 o                         
   2   4   6       5369.81       5169.08       396.87 o                         
   4   4   6       3984.81       3187.48       410.75 o                         
   6   4   6        935.99       1318.98       378.83 o                         
   8   4   6       1499.24       1760.96       485.69 o                         
  10   4   6         60.23         92.97       269.90 o                         
  -9   5   6        960.76       1071.28       639.02 o                         
  -7   5   6       7492.02       6158.49      1577.78 o                         
  -5   5   6      10464.88      11353.24      1593.74 o                         
  -3   5   6      22208.44      24309.94      2055.14 o                         
  -1   5   6      60472.48      62058.10      4605.69 o                         
   1   5   6      49443.40      52372.15      1534.77 o                         
   3   5   6      59887.53      59160.64      2768.41 o                         
   5   5   6      26004.13      27661.17      1854.62 o                         
   7   5   6      21438.18      22307.53      1690.19 o                         
   9   5   6       4125.31       4288.60       809.71 o                         
  -8   6   6        262.28        530.78       781.95 o                         
  -6   6   6      15192.88      15636.29      1384.20 o                         
  -4   6   6        404.21        247.01       548.82 o                         
  -2   6   6      56047.47      59977.29      1818.54 o                         
   0   6   6         95.53        213.01        89.50 o                         
   2   6   6      80255.17      81081.01      2842.65 o                         
   4   6   6        763.09       1133.73       299.74 o                         
   6   6   6      26401.53      29534.53      1543.79 o                         
   8   6   6        212.28        487.77       186.64 o                         
  10   6   6       3924.97       3285.31       831.91 o                         
  -7   7   6       1105.63       1782.47      1147.61 o                         
  -5   7   6       1612.52       2209.87       542.58 o                         
  -3   7   6       9303.92       9873.29      1278.05 o                         
  -1   7   6       4005.58       3560.77       296.96 o                         
   1   7   6      13812.73      14415.84      1257.23 o                         
   3   7   6       3702.60       4235.18       553.68 o                         
   5   7   6       9727.35      13438.91      1042.14 o                         
   7   7   6       1411.43       1271.11       507.89 o                         
  -8   8   6      13461.60      15043.06      2520.71 o                         
  -6   8   6        221.53        645.27       773.63 o                         
  -4   8   6      40251.20      37169.50      2862.77 o                         
  -2   8   6        291.76        128.36       494.71 o                         
   0   8   6      79233.86      74674.82      3535.10 o                         
   2   8   6       2197.69       2073.18       534.95 o                         
   4   8   6      58291.96      59311.20      2980.72 o                         
   6   8   6       1089.18        885.34       493.32 o                         
   8   8   6      17710.10      18401.23      2896.07 o                         
  -7   9   6        655.23       4038.13      1526.44 o                         
  -5   9   6         88.52        617.51       513.44 o                         
  -3   9   6        891.78       1819.24       786.12 o                         
  -1   9   6        302.78       -106.16       204.68 o                         
   1   9   6       1589.38       2261.21       623.76 o                         
   3   9   6        767.86       1012.31       535.64 o                         
   5   9   6        743.31       2073.88       643.19 o                         
   7   9   6        130.97        651.51       819.42 o                         
  -4  10   6        206.57        256.72       428.79 o                         
  -2  10   6      15878.75      13293.90      1667.29 o                         
   0  10   6       1174.88       1307.19       471.81 o                         
   2  10   6      18014.09      16405.76      1625.66 o                         
   4  10   6       1094.63       1914.29       642.49 o                         
  -3  11   6       1660.50        217.86       271.98 o                         
  -1  11   6       3285.48       5052.52      1128.18 o                         
   1  11   6       3824.10       2934.93       914.48 o                         
   3  11   6       2725.09       2035.72      1221.85 o                         
   0  12   6        224.80        247.70       268.51 o                         
 -11   1   7       3490.33       4337.86      1262.78 o                         
  -9   1   7       7705.31       8427.33      1682.55 o                         
  -7   1   7      19320.80      19858.29      1442.49 o                         
  -5   1   7      61694.37      57410.79      3759.90 o                         
  -3   1   7      95830.64      95445.50      4052.70 o                         
  -1   1   7     196662.73     169579.12      8630.63 o                         
   1   1   7     149413.69     140644.77      5813.65 o                         
   3   1   7     103757.30      88728.48      3687.74 o                         
   5   1   7      30365.11      26994.39      1820.63 o                         
   7   1   7      17182.00      17285.54      2443.69 o                         
   9   1   7       3355.39       3036.23       753.51 o                         
 -10   2   7      10373.32      11616.21      2340.31 o                         
  -8   2   7        256.35        124.89       568.25 o                         
  -6   2   7      60912.62      63495.04      3102.84 o                         
  -4   2   7       2580.59       2724.00       315.00 o                         
  -2   2   7     250305.47     256888.70      2403.45 o                         
   0   2   7      10209.90       9779.62       457.93 o                         
   2   2   7     214935.66     210693.09      2676.82 o                         
   4   2   7       3244.87       3710.64       613.35 o                         
   6   2   7      44130.59      41289.50      1953.84 o                         
   8   2   7        479.90        810.40       304.59 o                         
  10   2   7       6090.97       7249.90      1117.08 o                         
 -11   3   7        650.94        486.38       627.23 o                         
  -9   3   7       1598.00       2060.00      1226.01 o                         
  -7   3   7       9356.76      12150.46      2125.91 o                         
  -5   3   7       5932.14       6624.75      1355.06 o                         
  -3   3   7      44720.49      39806.08      3816.79 o                         
  -1   3   7      15112.93      16334.99       552.29 o                         
   1   3   7      47551.25      44666.40       930.43 o                         
   3   3   7       7708.97       8009.65       719.51 o                         
   5   3   7      18902.11      17475.65      1066.43 o                         
   7   3   7       1016.47        499.56       269.21 o                         
   9   3   7       3939.91       3924.34       806.93 o                         
 -10   4   7        175.83       1699.90      1207.97 o                         
  -8   4   7      42226.80      41039.03      4266.40 o                         
  -6   4   7       1531.70       2361.12       967.21 o                         
  -4   4   7     208743.16     216671.88      3770.31 o                         
  -2   4   7      11733.31      11258.88       679.27 o                         
   0   4   7     374350.81     381283.16      3296.42 o                         
   2   4   7      12764.33      11854.89       627.23 o                         
   4   4   7     173488.25     175835.45      3987.48 o                         
   6   4   7       1950.63       2411.08       452.38 o                         
   8   4   7      29940.48      29515.79      1956.62 o                         
  10   4   7        328.69       1047.69       616.82 o                         
  -9   5   7         79.75       -242.15       348.31 o                         
  -7   5   7       2018.08       2109.26      1098.34 o                         
  -5   5   7        261.99        593.92       333.74 o                         
  -3   5   7       8802.50      11180.48      1012.31 o                         
  -1   5   7       1225.54       1582.64       280.31 o                         
   1   5   7      14706.36      15858.32       719.51 o                         
   3   5   7        634.55       1667.98       349.00 o                         
   5   5   7       2267.07       2243.17       412.83 o                         
   7   5   7        100.09        498.87       372.59 o                         
   9   5   7        496.05        405.89       330.27 o                         
  -8   6   7        670.53        469.03       549.52 o                         
  -6   6   7      38790.90      38952.66      2230.68 o                         
  -4   6   7       4126.57       3891.03       735.47 o                         
  -2   6   7      96669.78      98875.83      5307.85 o                         
   0   6   7      11250.25      10482.48       727.83 o                         
   2   6   7      95276.36      99156.14      2636.58 o                         
   4   6   7       3610.88       4296.93       552.29 o                         
   6   6   7      34944.91      35038.73      1708.92 o                         
   8   6   7        394.65        520.38       478.05 o                         
  -7   7   7       1795.03        953.33       542.58 o                         
  -5   7   7      14036.98      14760.67      1552.11 o                         
  -3   7   7      12241.95      12513.34      2549.15 o                         
  -1   7   7      30084.83      28437.57      2699.72 o                         
   1   7   7      17629.96      16317.64      1362.00 o                         
   3   7   7      17557.13      17818.41      1178.13 o                         
   5   7   7       6839.26       9871.21      1087.24 o                         
   7   7   7       2780.49       2665.03       595.31 o                         
  -8   8   7        365.16       1474.40      1016.47 o                         
  -6   8   7        817.64       1101.81       969.98 o                         
  -4   8   7        918.54       1222.54       555.07 o                         
  -2   8   7       2103.13       1488.28       666.08 o                         
   0   8   7       2409.79       2805.18       587.68 o                         
   2   8   7       1554.21       1205.89       414.91 o                         
   4   8   7       1653.61       2163.38       597.39 o                         
   6   8   7        299.91        185.95       478.75 o                         
   8   8   7        982.79        111.01       256.72 o                         
  -5   9   7       6125.31       8670.18      2143.95 o                         
  -3   9   7      11373.74      12002.67      1632.60 o                         
  -1   9   7      13447.36      11340.06      1529.91 o                         
   1   9   7      10788.87      10755.16      1785.24 o                         
   3   9   7      11863.89      11403.20      1370.33 o                         
   5   9   7       4006.71       4287.21       894.35 o                         
  -4  10   7         89.62        208.15       197.74 o                         
  -2  10   7      14298.97      14214.62      1801.89 o                         
   0  10   7         37.15       -131.83       296.27 o                         
   2  10   7      12020.74      12063.04      1560.44 o                         
   4  10   7         51.15        -56.89       256.72 o                         
  -3  11   7       2219.31       2187.67      1201.03 o                         
  -1  11   7       1152.42       2008.66       704.94 o                         
   1  11   7       2858.98       1658.27       958.19 o                         
   3  11   7        619.46       -373.98       373.98 o                         
 -12   0   8      11916.03       9276.59      2727.47 o                         
 -10   0   8        897.77       1178.83       753.51 o                         
  -8   0   8      84855.05      89650.59      5892.75 o                         
  -6   0   8       6267.33       7757.78      1411.26 o                         
  -4   0   8     378395.56     400624.53      6078.70 o                         
  -2   0   8      12323.27      13440.30       689.67 o                         
   0   0   8     542034.62     601776.00     12938.66 o                         
   2   0   8       2492.56       2159.22       292.11 o                         
   4   0   8     122214.82     110998.54      3348.45 o                         
   6   0   8        142.92       -265.05       327.49 o                         
   8   0   8      20158.18      19675.12      2005.88 o                         
  10   0   8         69.91        203.99       745.87 o                         
 -11   1   8       1607.23       3278.38      1617.33 o                         
  -9   1   8        354.90        929.74       417.00 o                         
  -7   1   8      13345.53      13705.35      2173.79 o                         
  -5   1   8       1530.48       2374.31       316.39 o                         
  -3   1   8      46251.33      47271.76      3012.64 o                         
  -1   1   8       2401.55       3895.20       382.30 o                         
   1   1   8      25617.58      24824.07       972.06 o                         
   3   1   8        201.38        407.98       138.77 o                         
   5   1   8       5610.15       4334.40       432.95 o                         
   7   1   8        850.44        755.59       504.42 o                         
   9   1   8       2364.07       3009.86       681.35 o                         
 -10   2   8      16118.03      17468.02      3121.57 o                         
  -8   2   8       1569.20       2588.01       707.02 o                         
  -6   2   8      93738.60     101079.45      7671.75 o                         
  -4   2   8      10177.17       9910.76       757.67 o                         
  -2   2   8     229094.81     224345.70      2427.04 o                         
   0   2   8       6234.87       6275.06       378.83 o                         
   2   2   8     146420.86     148200.66      2288.97 o                         
   4   2   8        850.17        977.62       318.47 o                         
   6   2   8      24751.24      23675.08      1485.50 o                         
   8   2   8        121.28        200.52       178.32 o                         
  10   2   8       5176.33       6323.62      1085.85 o                         
 -11   3   8       1830.01       2696.94      1485.50 o                         
  -9   3   8      13266.85      15222.07      2794.08 o                         
  -7   3   8      12932.93      16462.65      2441.61 o                         
  -5   3   8      60916.13      61048.57      7704.36 o                         
  -3   3   8      50424.84      44925.90      1839.36 o                         
  -1   3   8     103421.12     110907.64      3623.91 o                         
   1   3   8      31035.87      28891.34       865.91 o                         
   3   3   8      20962.43      20856.72      1378.65 o                         
   5   3   8       4788.13       4834.65       674.41 o                         
   7   3   8       2865.22       2349.33       539.80 o                         
   9   3   8       1426.58       1991.31       526.62 o                         
 -10   4   8        171.21       2180.03      1377.96 o                         
  -8   4   8        900.33       1858.09      1029.65 o                         
  -6   4   8       1262.72       1905.27       940.15 o                         
  -4   4   8       3364.57       3120.88       441.97 o                         
  -2   4   8       4545.56       4563.36       495.40 o                         
   0   4   8       1956.04       1894.87       224.11 o                         
   2   4   8        307.79        273.37       110.32 o                         
   4   4   8       1478.53       1866.42       367.73 o                         
   6   4   8        336.12        237.99       188.03 o                         
   8   4   8        373.04        432.26       296.27 o                         
  10   4   8         21.29       1232.95       562.70 o                         
  -9   5   8       6265.82       7591.26      2023.92 o                         
  -7   5   8      19102.96      16633.34      2683.06 o                         
  -5   5   8      31636.99      30085.43      2442.30 o                         
  -3   5   8      44982.17      45973.59      3332.50 o                         
  -1   5   8      46775.23      45580.88      2940.48 o                         
   1   5   8      29429.47      30886.81      1776.91 o                         
   3   5   8      19783.94      19716.74      1078.22 o                         
   5   5   8       3142.12       2833.63       466.26 o                         
   7   5   8       6105.70       6583.12       807.63 o                         
   9   5   8        234.67        -57.59       281.00 o                         
  -8   6   8        122.91        565.48       395.49 o                         
  -6   6   8      35044.82      32482.64      3675.25 o                         
  -4   6   8        615.76        663.31       258.11 o                         
  -2   6   8      77943.61      76812.53      2144.65 o                         
   0   6   8        422.44        397.57       172.77 o                         
   2   6   8      40418.51      40455.51      1438.32 o                         
   4   6   8         63.86         -3.47       158.89 o                         
   6   6   8       7319.94       7634.97       799.99 o                         
   8   6   8         49.79        187.34       247.70 o                         
  -7   7   8       4945.54       7683.54      1961.48 o                         
  -5   7   8       3409.40       4434.31       707.71 o                         
  -3   7   8      10495.45      11845.17      1288.45 o                         
  -1   7   8       2290.29       2470.75       303.21 o                         
   1   7   8      10282.44      11306.76      1181.60 o                         
   3   7   8        966.50        845.79       226.88 o                         
   5   7   8       4696.54       5633.95       724.37 o                         
   7   7   8         48.16        122.81       249.09 o                         
  -6   8   8        865.79        508.58       525.93 o                         
  -4   8   8      57827.12      57874.96      3179.85 o                         
  -2   8   8       2189.93       3236.05       834.68 o                         
   0   8   8      67668.58      71653.86      3293.64 o                         
   2   8   8        558.02        392.71       218.56 o                         
   4   8   8      28546.51      31094.27      2179.34 o                         
   6   8   8         93.13       1796.34       705.63 o                         
   8   8   8       7545.88       6838.45      1710.31 o                         
  -5   9   8        132.64        836.77      1008.84 o                         
  -3   9   8       3681.04       6159.18      1650.64 o                         
  -1   9   8        150.91        207.46       275.45 o                         
   1   9   8       2396.06       2340.31       564.78 o                         
   3   9   8         77.54       -151.26       151.26 o                         
   5   9   8        492.94        723.67       355.24 o                         
  -4  10   8       1231.25       1616.64       695.22 o                         
  -2  10   8      15225.22      16185.12      1934.42 o                         
   0  10   8       1083.97        680.65       312.92 o                         
   2  10   8      13587.13      14447.75      1549.34 o                         
   4  10   8        155.99       -211.62       435.04 o                         
  -3  11   8       1622.82        320.55       600.86 o                         
  -1  11   8       5214.85       6594.22      1554.19 o                         
   1  11   8       1802.04        821.50       725.75 o                         
 -11   1   9       4236.43       4050.62      1284.29 o                         
  -9   1   9      13120.09      14095.28      1876.83 o                         
  -7   1   9      18621.00      17986.32      2732.33 o                         
  -5   1   9      44396.91      36428.48      1916.38 o                         
  -3   1   9      30907.77      33199.37      3326.25 o                         
  -1   1   9      19142.94      19498.88      1202.42 o                         
   1   1   9       1032.05       1631.21       223.42 o                         
   3   1   9       2083.04       2242.48       278.92 o                         
   5   1   9        795.09        874.23       274.76 o                         
   7   1   9       2613.24       1967.03       485.69 o                         
   9   1   9        486.66        599.47       349.69 o                         
 -10   2   9      16780.25      14320.09      2807.26 o                         
  -8   2   9       1052.57       1550.72       589.76 o                         
  -6   2   9      82183.05      83387.32      2330.60 o                         
  -4   2   9       1149.23       1015.78       266.43 o                         
  -2   2   9     127928.34     128937.67      2558.87 o                         
   0   2   9        483.80        840.93       163.75 o                         
   2   2   9      32353.48      34149.23       946.39 o                         
   4   2   9       1627.80       2023.92       258.11 o                         
   6   2   9      10514.27      10229.92       989.41 o                         
   8   2   9        145.71        616.82       307.37 o                         
  10   2   9       4862.16       5205.16       951.25 o                         
 -11   3   9       2057.48       3868.14      1491.75 o                         
  -9   3   9        956.03       1577.09       981.78 o                         
  -7   3   9       9640.37      13577.68      2250.11 o                         
  -5   3   9        746.59       1238.50       733.38 o                         
  -3   3   9      10425.04       8199.76       881.17 o                         
  -1   3   9        200.17        496.79       121.42 o                         
   1   3   9       4897.48       4470.39       368.43 o                         
   3   3   9       3181.69       3011.25       389.24 o                         
   5   3   9       4299.61       3874.38       591.84 o                         
   7   3   9       2324.85       2363.90       617.51 o                         
   9   3   9       1268.89       1638.84       591.15 o                         
 -10   4   9        614.49        870.07       560.62 o                         
  -8   4   9      57849.85      60220.13      5201.69 o                         
  -6   4   9       1895.16       3355.39      1149.69 o                         
  -4   4   9     158442.11     165049.77      3212.46 o                         
  -2   4   9        261.06        312.92       140.85 o                         
   0   4   9     111885.80     107393.37      5776.88 o                         
   2   4   9       1811.10       1914.99       255.33 o                         
   4   4   9      26276.98      26095.18      1280.13 o                         
   6   4   9        968.57       1194.09       362.18 o                         
   8   4   9      12349.94      10807.89      1299.56 o                         
  -9   5   9        114.49         20.82       381.61 o                         
  -7   5   9       9037.36       6884.24      1822.71 o                         
  -5   5   9        147.62        342.06       285.17 o                         
  -3   5   9      17991.27      18361.68      1946.90 o                         
  -1   5   9         54.94        556.46       222.03 o                         
   1   5   9       5645.92       6139.06       417.69 o                         
   3   5   9       1134.79       1032.43       195.66 o                         
   5   5   9       3477.91       3549.67       519.68 o                         
   7   5   9         71.62        205.38       324.02 o                         
   9   5   9       1602.02       1216.29       446.14 o                         
  -8   6   9        946.00       1096.26       692.45 o                         
  -6   6   9      28876.94      32674.83      3749.49 o                         
  -4   6   9       1713.58       1683.25       335.82 o                         
  -2   6   9      41660.15      42363.56      1802.59 o                         
   0   6   9        269.10        185.95       101.99 o                         
   2   6   9      21992.80      22289.49      1031.73 o                         
   4   6   9       1165.28       1790.79       403.81 o                         
   6   6   9       6960.08       6781.56       775.02 o                         
   8   6   9        210.00       -351.08       351.08 o                         
  -7   7   9       3165.43       4686.86      1556.97 o                         
  -5   7   9      20939.10      22613.51      1339.80 o                         
  -3   7   9       5012.98       4926.24       540.50 o                         
  -1   7   9      16592.17      19100.62      1245.44 o                         
   1   7   9       2302.04       3859.12       812.48 o                         
   3   7   9       2809.21       3297.11       689.67 o                         
   5   7   9       1708.32       2337.53       464.18 o                         
   7   7   9        929.45        776.40       455.85 o                         
  -6   8   9        379.81       -503.03       503.03 o                         
  -4   8   9        783.87        585.60       346.22 o                         
  -2   8   9        170.08        320.55       217.17 o                         
   0   8   9         14.79         63.14       342.06 o                         
   2   8   9        159.74        440.59       264.35 o                         
   4   8   9        201.18        336.51       295.57 o                         
   6   8   9        174.62        356.63       362.18 o                         
  -5   9   9       3973.37       4457.90      1629.82 o                         
  -3   9   9       7099.81       9466.70      1838.67 o                         
  -1   9   9       4004.60       4716.00      1107.36 o                         
   1   9   9       3116.82       4228.93       807.63 o                         
   3   9   9       3171.60       4037.43       861.74 o                         
   5   9   9        224.50        394.10       370.51 o                         
  -4  10   9        102.27        195.66       398.26 o                         
  -2  10   9      12583.53      13141.26      1744.30 o                         
   0  10   9         93.16       -160.28       160.28 o                         
   2  10   9       6112.91       6515.12      1421.67 o                         
   4  10   9         91.98        -23.59       275.45 o                         
  -3  11   9        954.50        721.59       583.52 o                         
  -1  11   9        127.66       1291.92      1003.29 o                         
   1  11   9        926.32       1765.12      1334.25 o                         
 -10   0  10        414.50       1187.15       893.66 o                         
  -8   0  10      60213.77      63026.00      4885.30 o                         
  -6   0  10        633.84       1295.39       655.68 o                         
  -4   0  10      97299.48     103326.09      3981.93 o                         
  -2   0  10       7625.17       7079.21       774.32 o                         
   0   0  10      27254.86      32128.09      1510.48 o                         
   2   0  10      15306.71      11809.79       872.15 o                         
   4   0  10      26295.91      24850.44      2389.57 o                         
   6   0  10       2031.37       1450.81       714.65 o                         
   8   0  10      21518.04      21458.27      2868.32 o                         
  10   0  10        146.95        487.77       768.77 o                         
 -11   1  10       2667.94       1640.23      1394.61 o                         
  -9   1  10        150.03       -144.32       251.86 o                         
  -7   1  10       9767.29       9456.99      1063.65 o                         
  -5   1  10         52.84        709.10       360.79 o                         
  -3   1  10       5119.75       5509.06       478.05 o                         
  -1   1  10       5088.05       4425.29       277.53 o                         
   1   1  10       7369.09       6055.11       409.36 o                         
   3   1  10       7197.02       5890.67      1024.80 o                         
   5   1  10       7090.48       6891.88       902.68 o                         
   7   1  10        213.33          0.00       346.92 o                         
   9   1  10       1947.24       2224.44       645.96 o                         
 -10   2  10      12807.83      15442.71      3054.96 o                         
  -8   2  10        640.85       1116.38       545.36 o                         
  -6   2  10      36113.50      38293.52      1307.88 o                         
  -4   2  10       2087.55       2326.43       303.21 o                         
  -2   2  10      25712.38      25702.47       945.01 o                         
   0   2  10       9871.82      10310.41       866.60 o                         
   2   2  10      11057.87      11815.34       949.17 o                         
   4   2  10       5094.90       5309.23       639.02 o                         
   6   2  10      11755.04      10787.77      1062.96 o                         
   8   2  10        420.03        286.55       171.38 o                         
 -11   3  10       1673.40       2240.40      1393.22 o                         
  -9   3  10      11640.29       9610.33      2263.99 o                         
  -7   3  10       4740.56       6112.70      1503.54 o                         
  -5   3  10      19012.45      18643.38      2959.91 o                         
  -3   3  10        650.65        662.61       150.56 o                         
  -1   3  10       2064.81       2277.86       555.07 o                         
   1   3  10       2274.05       2016.98       389.94 o                         
   3   3  10       1205.03       1149.69       284.47 o                         
   5   3  10        981.19       1020.63       214.40 o                         
   7   3  10       3727.27       3454.61       702.86 o                         
   9   3  10       2788.82       2451.32       660.53 o                         
 -10   4  10        272.80       1315.51      1027.57 o                         
  -8   4  10       1252.47       1708.92      1119.85 o                         
  -6   4  10        546.29        460.01       641.10 o                         
  -4   4  10       1564.93       1577.09       333.74 o                         
  -2   4  10       1264.58       1142.75       170.68 o                         
   0   4  10       1662.95       1452.20       199.13 o                         
   2   4  10       2295.20       2207.79       340.67 o                         
   4   4  10        947.07       1527.83       364.96 o                         
   6   4  10        509.53        191.50       303.21 o                         
   8   4  10        149.51        423.24       414.22 o                         
  -9   5  10       3774.97       5951.73      1903.89 o                         
  -7   5  10       6801.27       5773.41      1736.67 o                         
  -5   5  10       2930.24       5361.27      1504.93 o                         
  -3   5  10       4335.76       5316.17       813.87 o                         
  -1   5  10        640.59        732.69       253.25 o                         
   1   5  10        856.90        968.60       210.23 o                         
   3   5  10       2186.91       2233.46       326.80 o                         
   5   5  10        226.76        360.10       228.97 o                         
   7   5  10       3977.19       3853.57       770.16 o                         
   9   5  10        736.70        183.87       349.00 o                         
  -8   6  10        182.03       -311.53       428.10 o                         
  -6   6  10      30833.50      34127.03      3920.17 o                         
  -4   6  10         64.37        206.76       131.83 o                         
  -2   6  10      24395.84      22727.99      1047.69 o                         
   0   6  10        144.85         -4.86        91.59 o                         
   2   6  10      12075.91      12081.77      1114.99 o                         
   4   6  10        102.51        167.21       193.58 o                         
   6   6  10      10062.31      11496.17      1022.02 o                         
   8   6  10        279.83       -235.90       405.89 o                         
  -7   7  10        819.93       2328.51      1196.87 o                         
  -5   7  10        107.20        652.21       271.98 o                         
  -3   7  10        332.87        290.72       167.21 o                         
  -1   7  10       1054.24        754.89       539.80 o                         
   1   7  10       1250.57        800.69       338.59 o                         
   3   7  10       2439.18       3045.94       730.61 o                         
   5   7  10       1019.17       1496.60       461.40 o                         
   7   7  10        560.53       1558.36       493.32 o                         
  -6   8  10        240.71       -601.56       710.49 o                         
  -4   8  10      27938.13      25785.04      2186.97 o                         
  -2   8  10        208.12        163.05       234.52 o                         
   0   8  10      19589.89      19970.69      1509.09 o                         
   2   8  10        331.84        480.83       292.80 o                         
   4   8  10      13406.80      12500.85      1401.55 o                         
   6   8  10        128.07       1017.16       759.06 o                         
  -5   9  10         79.05        983.17       643.88 o                         
  -3   9  10       3982.15       2668.49      1009.53 o                         
  -1   9  10        163.56        368.43       335.82 o                         
   1   9  10       2467.44       3325.56       670.25 o                         
   3   9  10        180.74        378.14       231.74 o                         
   5   9  10       1649.22       1439.02      1017.86 o                         
  -4  10  10         91.85        551.60       525.93 o                         
  -2  10  10       5735.08       5896.22      1212.83 o                         
   0  10  10        124.97        -43.02       460.71 o                         
   2  10  10       4912.36       5469.51      1252.37 o                         
  -3  11  10        756.35        283.09       387.16 o                         
  -1  11  10       3065.28       1903.89      1155.24 o                         
 -11   1  11       1824.58       3106.30      1577.78 o                         
  -9   1  11       3664.71       3263.81       847.17 o                         
  -7   1  11       2118.62       2613.68       548.82 o                         
  -5   1  11        619.95        990.80       291.41 o                         
  -3   1  11       2596.45       2524.18       253.25 o                         
  -1   1  11        310.97        548.13        98.52 o                         
   1   1  11        712.86        693.14       280.31 o                         
   3   1  11       9450.50       8587.61       813.87 o                         
   5   1  11       5019.60       4033.96       778.48 o                         
   7   1  11      10294.58       8255.96      1392.53 o                         
   9   1  11       4468.78       4032.58       997.04 o                         
 -10   2  11      11562.51      10209.80      2336.84 o                         
  -8   2  11        339.62        833.99       399.65 o                         
  -6   2  11      20744.86      21531.82      1011.61 o                         
  -4   2  11       2165.46       2359.04       430.18 o                         
  -2   2  11      14964.54      15601.60       713.96 o                         
   0   2  11       6417.28       5776.88       728.53 o                         
   2   2  11      26244.88      27152.59      1040.06 o                         
   4   2  11        154.78         46.49       187.34 o                         
   6   2  11      26401.51      24866.40      1625.66 o                         
   8   2  11        700.66       1371.02       437.81 o                         
 -11   3  11        865.79       1423.06      1061.57 o                         
  -9   3  11         77.76       1869.19       845.79 o                         
  -7   3  11        337.10        858.97       780.57 o                         
  -5   3  11       1425.56       1618.72       268.51 o                         
  -3   3  11        959.04       1187.15       351.08 o                         
  -1   3  11       7978.03       8706.95      1628.43 o                         
   1   3  11       3940.90       4697.27       498.17 o                         
   3   3  11       3027.20       2760.08       484.99 o                         
   5   3  11       3947.67       5426.49       521.76 o                         
   7   3  11        197.06        -32.61       217.17 o                         
   9   3  11       1655.78       2454.10       777.79 o                         
 -10   4  11         74.76        369.12       756.98 o                         
  -8   4  11      25406.45      25994.58      3460.86 o                         
  -6   4  11       1235.60       1018.55       750.73 o                         
  -4   4  11      24598.54      25283.39       975.53 o                         
  -2   4  11       5777.07       5212.10       398.26 o                         
   0   4  11      31268.32      30929.14      1845.60 o                         
   2   4  11       2449.90       2293.13       369.12 o                         
   4   4  11      45039.18      47227.35      3198.59 o                         
   6   4  11        485.36        692.45       265.74 o                         
   8   4  11      22363.20      22084.11      1761.65 o                         
  -9   5  11         72.04        200.52       700.77 o                         
  -7   5  11       4779.61       3538.56      1359.92 o                         
  -5   5  11         22.52       -249.78       249.78 o                         
  -3   5  11       4928.74       5069.86       429.48 o                         
  -1   5  11        875.85        598.09       198.44 o                         
   1   5  11       7509.06       7136.11       784.03 o                         
   3   5  11        348.22        277.53       175.54 o                         
   5   5  11       5437.43       6471.41       760.44 o                         
   7   5  11       1077.28       2091.22       628.62 o                         
   9   5  11       1282.33       1819.24       654.29 o                         
  -8   6  11        160.79       1237.11      1006.76 o                         
  -6   6  11       6511.53       8115.80      1904.58 o                         
  -4   6  11       1624.56       1951.07       378.14 o                         
  -2   6  11       8979.17       8802.01       778.48 o                         
   0   6  11       2215.25       2443.69       407.28 o                         
   2   6  11      13515.19      13844.12      1223.23 o                         
   4   6  11        512.47        900.60       306.68 o                         
   6   6  11      10673.48      12727.04      1135.12 o                         
   8   6  11        449.92        464.18       404.51 o                         
  -7   7  11        502.74       2356.27      1255.84 o                         
  -5   7  11       6137.37       6158.49       705.63 o                         
  -3   7  11        486.01        599.47       522.46 o                         
  -1   7  11       2919.68       2559.56       473.20 o                         
   1   7  11       2536.07       2277.86       491.24 o                         
   3   7  11       3901.39       2547.77       729.22 o                         
   5   7  11       6528.24       7104.88       827.75 o                         
   7   7  11       3240.14       4653.56      1575.01 o                         
  -6   8  11         68.60       -151.26       584.21 o                         
  -4   8  11        444.54       1078.22       375.37 o                         
  -2   8  11        342.47        525.23       378.14 o                         
   0   8  11        348.25        354.55       289.33 o                         
   2   8  11        262.19        906.15       376.75 o                         
   4   8  11         92.40        247.70       519.68 o                         
   6   8  11        272.18          6.24       233.82 o                         
  -5   9  11        567.43        690.37       537.03 o                         
  -3   9  11       1392.60       1647.86       810.40 o                         
  -1   9  11       2329.32       2338.92       732.69 o                         
   1   9  11        508.10       1124.71       630.70 o                         
   3   9  11       4559.86       3331.80       778.48 o                         
   5   9  11        779.04         26.37       346.92 o                         
  -4  10  11         68.13        111.71       249.78 o                         
  -2  10  11       5623.79       5310.62      1206.58 o                         
   0  10  11        132.91         94.36       420.46 o                         
   2  10  11       5667.56       4795.10      1169.81 o                         
 -10   0  12        133.65       -135.30       496.79 o                         
  -8   0  12      18162.04      16397.43      1800.51 o                         
  -6   0  12       1543.53        758.36       487.07 o                         
  -4   0  12      35155.82      37553.89      2396.51 o                         
  -2   0  12       3137.01       3010.56       577.97 o                         
   0   0  12      94832.50     104271.10      3453.22 o                         
   2   0  12       1569.94       1338.41       336.51 o                         
   4   0  12     119172.69     114536.41      5772.02 o                         
   6   0  12       3966.75       3689.13      1068.51 o                         
   8   0  12      33544.88      26918.77      3292.25 o                         
 -11   1  12        938.64       3806.39      1648.55 o                         
  -9   1  12        134.94        927.66       372.59 o                         
  -7   1  12       1531.00       1348.12       393.41 o                         
  -5   1  12       1067.82       1962.86       350.39 o                         
  -3   1  12       4617.09       5149.65       369.81 o                         
  -1   1  12         71.73        209.54       154.03 o                         
   1   1  12      13446.77      13683.84       847.87 o                         
   3   1  12       1467.31       2585.23       530.09 o                         
   5   1  12       8208.06       8001.32       924.19 o                         
   7   1  12       2025.86       1420.98       606.41 o                         
   9   1  12       1662.45       1878.21       691.06 o                         
 -10   2  12       5479.06       5794.23      1890.01 o                         
  -8   2  12        276.77        112.40       339.29 o                         
  -6   2  12      10705.37      11748.04       768.77 o                         
  -4   2  12       2629.24       2709.43       521.76 o                         
  -2   2  12      29757.23      29568.53      1085.16 o                         
   0   2  12        187.63        462.79       188.03 o                         
   2   2  12      55505.80      54749.93      1738.06 o                         
   4   2  12       3703.03       3675.94       409.36 o                         
   6   2  12      34877.84      30539.90      1838.67 o                         
   8   2  12       1653.10       1708.22       538.42 o                         
 -11   3  12        699.14         73.55       768.08 o                         
  -9   3  12       3268.63       1842.14      1006.76 o                         
  -7   3  12        452.37       1069.20       562.01 o                         
  -5   3  12       2569.47       2531.11       324.02 o                         
  -3   3  12        840.69        624.45       498.87 o                         
  -1   3  12      10759.75      12407.18      2035.72 o                         
   1   3  12      19602.60      20017.87      2041.96 o                         
   3   3  12      24320.38      25108.55      1618.03 o                         
   5   3  12      21084.13      20233.65      1044.92 o                         
   7   3  12      11936.02      11954.10      1272.50 o                         
   9   3  12       5642.24       6110.62      1028.27 o                         
 -10   4  12         90.26       -176.93       398.96 o                         
  -8   4  12        326.68       1518.11       979.70 o                         
  -6   4  12        278.73        111.01       424.63 o                         
  -4   4  12        706.83        580.74       165.13 o                         
  -2   4  12        669.74        442.67       124.89 o                         
   0   4  12        216.41        179.70       196.36 o                         
   2   4  12        868.67       1403.63       354.55 o                         
   4   4  12       1338.36       1636.07       462.09 o                         
   6   4  12       1018.74       1797.04       573.11 o                         
   8   4  12        834.98       1025.49       451.69 o                         
  -9   5  12        559.49         22.20       242.84 o                         
  -7   5  12       1695.56       2535.97      1183.68 o                         
  -5   5  12       1865.99       2318.80       476.67 o                         
  -3   5  12       1164.85       1094.18       139.46 o                         
  -1   5  12      11785.41       8654.22       711.88 o                         
   1   5  12       5392.04       4284.44       620.29 o                         
   3   5  12      26233.88      25406.90      1978.82 o                         
   5   5  12       8667.55       9463.93      1085.16 o                         
   7   5  12      12103.82      11652.98      1323.15 o                         
   9   5  12       3249.55       3616.27      1104.59 o                         
  -8   6  12         52.48        511.36       422.55 o                         
  -6   6  12       7745.22       7913.90       924.19 o                         
  -4   6  12        213.45        233.13       179.01 o                         
  -2   6  12      15316.58      13684.53       925.58 o                         
   0   6  12         82.54        153.34       114.48 o                         
   2   6  12      26436.88      26877.83      1692.27 o                         
   4   6  12        860.57        961.66       364.96 o                         
   6   6  12      14392.07      16237.16      1513.26 o                         
   8   6  12        532.44        217.17       754.89 o                         
  -7   7  12        373.26        702.16       738.94 o                         
  -5   7  12         86.75        786.12       293.49 o                         
  -3   7  12       3151.14       2760.08       794.44 o                         
  -1   7  12        198.16        726.45       593.92 o                         
   1   7  12       5178.91       5354.33       754.89 o                         
   3   7  12        203.29        769.46       416.30 o                         
   5   7  12       4627.19       6030.13       945.01 o                         
   7   7  12        289.28       -240.07       479.44 o                         
  -6   8  12        120.56       -744.49       744.49 o                         
  -4   8  12      13547.85      12484.20      1588.19 o                         
  -2   8  12        145.13       -503.73       559.23 o                         
   0   8  12      25431.99      23641.78      2300.07 o                         
   2   8  12        795.05        729.92       348.31 o                         
   4   8  12      23183.27      22708.57      1930.95 o                         
   6   8  12       1127.75        657.06       418.38 o                         
  -5   9  12         61.20       1178.83      1140.67 o                         
  -3   9  12       1392.39       1520.20       953.33 o                         
  -1   9  12         39.03        446.14       269.21 o                         
   1   9  12       1906.35       2348.64      1374.49 o                         
   3   9  12        394.77       1007.45       657.76 o                         
  -4  10  12         61.97        688.98       518.99 o                         
  -2  10  12       5446.01       3251.32       972.76 o                         
   0  10  12        229.84       -412.14       412.14 o                         
   2  10  12       6660.87       6957.79      2273.70 o                         
  -9   1  13       2556.67       2779.51       664.00 o                         
  -7   1  13       2834.63       2670.58       547.44 o                         
  -5   1  13      12635.00      12582.03      1203.81 o                         
  -3   1  13      21665.06      20729.05       779.87 o                         
  -1   1  13      72429.52      70091.34      4074.21 o                         
   1   1  13      54708.60      48010.00      2696.25 o                         
   3   1  13      65975.80      66769.95      4731.27 o                         
   5   1  13      31842.21      28609.64      4365.62 o                         
   7   1  13      17045.47      15666.13      2277.17 o                         
   9   1  13       4435.90       4606.38      1144.14 o                         
 -10   2  13       5089.82       5456.33      1699.20 o                         
  -8   2  13         82.80        394.79       315.00 o                         
  -6   2  13      16511.05      17852.41      1204.50 o                         
  -4   2  13        208.64        188.03       138.07 o                         
  -2   2  13      54909.30      50928.97      1536.15 o                         
   0   2  13       4966.24       5275.24       468.34 o                         
   2   2  13      92018.09      88017.29      2370.84 o                         
   4   2  13       4699.18       5800.47       630.70 o                         
   6   2  13      25377.14      22375.53      1621.50 o                         
   8   2  13       1396.16       1667.29       659.14 o                         
 -11   3  13        408.40       -212.31       494.01 o                         
  -9   3  13        163.49        324.72       249.09 o                         
  -7   3  13       3419.03       5967.69      1384.20 o                         
  -5   3  13        424.34       1187.85       548.13 o                         
  -3   3  13      14967.37      16828.30      1731.82 o                         
  -1   3  13       1809.23       2712.21      1093.49 o                         
   1   3  13      30068.77      34925.64      1799.81 o                         
   3   3  13       4542.46       6302.81       881.17 o                         
   5   3  13      11880.70      12731.90       893.66 o                         
   7   3  13       1858.91       1402.24       567.56 o                         
   9   3  13       2934.10       3043.17       739.63 o                         
 -10   4  13         63.66       -652.21       652.21 o                         
  -8   4  13      14226.32      13763.63      2545.69 o                         
  -6   4  13        261.72       1298.86       541.19 o                         
  -4   4  13      53023.09      59126.64      3322.78 o                         
  -2   4  13       3187.17       3363.72       335.12 o                         
   0   4  13     122410.70     126821.47      4901.95 o                         
   2   4  13       9177.11       8951.18      1102.51 o                         
   4   4  13      86384.13      90538.00      3193.03 o                         
   6   4  13       4496.51       5861.53       915.17 o                         
   8   4  13      17570.29      16375.92      1570.15 o                         
  -9   5  13         73.02        362.18       738.94 o                         
  -7   5  13       1165.15        400.34       405.20 o                         
  -5   5  13        620.55       1188.54       419.08 o                         
  -3   5  13       4061.22       4312.89       720.20 o                         
  -1   5  13        343.42        251.17       187.34 o                         
   1   5  13       7742.16       8951.88       911.01 o                         
   3   5  13        776.88       1139.97       411.44 o                         
   5   5  13       2619.89       3314.46       679.96 o                         
   7   5  13        119.07        240.76       378.83 o                         
  -8   6  13        169.07       -668.16       668.16 o                         
  -6   6  13      10913.86      11632.86      1512.56 o                         
  -4   6  13       1029.40       1156.62       373.98 o                         
  -2   6  13      32466.31      27646.60      4271.95 o                         
   0   6  13       4895.11       4480.79       632.78 o                         
   2   6  13      37174.01      37311.74      2040.57 o                         
   4   6  13       4589.58       5283.56       715.35 o                         
   6   6  13      18900.37      22433.81      1819.24 o                         
   8   6  13        995.29       1250.29       447.52 o                         
  -7   7  13        487.88        684.12       565.48 o                         
  -5   7  13       4427.09       4965.79       809.71 o                         
  -3   7  13       4024.39       3152.10       852.03 o                         
  -1   7  13      10770.73      11334.51      1547.95 o                         
   1   7  13      11990.92      10948.04      1117.77 o                         
   3   7  13      11720.98      12942.82      1339.10 o                         
   5   7  13       6072.83       5828.22       968.60 o                         
   7   7  13       3461.34       2743.43      1211.44 o                         
  -6   8  13        268.56       2060.00      1268.33 o                         
  -4   8  13        203.78        355.24      1037.29 o                         
  -2   8  13        683.05        836.77       398.96 o                         
   0   8  13        937.01        917.25       514.83 o                         
   2   8  13       1046.77       2313.25       810.40 o                         
   4   8  13        812.06        837.46       344.14 o                         
   6   8  13        382.04       1771.36       894.35 o                         
  -3   9  13       3114.87       2924.52      1065.73 o                         
  -1   9  13       8055.96       7217.28      1297.47 o                         
   1   9  13       4641.53       4532.14      2276.48 o                         
   3   9  13       8638.99       9758.11      1731.82 o                         
  -2  10  13       5549.40       5413.31      1218.38 o                         
   0  10  13         68.79         31.92       315.70 o                         
 -10   0  14        402.70       -315.00       585.60 o                         
  -8   0  14      28946.80      26893.09      2912.03 o                         
  -6   0  14       4265.04       4215.06      1070.59 o                         
  -4   0  14     127022.95     124227.22      3505.95 o                         
  -2   0  14      17632.43      18311.73      1477.18 o                         
   0   0  14     256412.16     262726.66      5432.04 o                         
   2   0  14      17393.41      20205.21      1750.55 o                         
   4   0  14      84552.34      83124.36      5344.62 o                         
   6   0  14       4113.85       3630.85      1180.91 o                         
   8   0  14      12992.99      11205.46      2168.93 o                         
  -9   1  14         36.37        958.19       448.91 o                         
  -7   1  14       5289.58       5478.53       817.34 o                         
  -5   1  14        391.79        843.70       378.83 o                         
  -3   1  14      29898.28      31499.47      1339.10 o                         
  -1   1  14        652.46       1846.30       349.00 o                         
   1   1  14      23581.85      23623.74      1242.66 o                         
   3   1  14       1580.95       2944.64       611.96 o                         
   5   1  14       7230.11       8279.55      1227.40 o                         
   7   1  14         50.97         60.36       327.49 o                         
   9   1  14       1539.33       1470.24       694.53 o                         
 -10   2  14       6124.41       5443.84      1695.04 o                         
  -8   2  14        975.00        362.18       699.39 o                         
  -6   2  14      32630.94      31446.05      1790.10 o                         
  -4   2  14       7387.30       8142.86       770.85 o                         
  -2   2  14      98874.20      91580.84      3619.74 o                         
   0   2  14      15643.49      16238.54       804.85 o                         
   2   2  14      84707.09      78615.81      2583.85 o                         
   4   2  14       5672.34       6508.88       692.45 o                         
   6   2  14      19324.16      20051.87      1599.99 o                         
   8   2  14        750.46       1060.88       426.71 o                         
  -9   3  14       4999.00       1868.50      1199.64 o                         
  -7   3  14       4354.15       4417.66      1036.59 o                         
  -5   3  14      27576.45      25442.28      2372.23 o                         
  -3   3  14      29345.38      32039.97      2558.17 o                         
  -1   3  14      67130.85      72940.92      5045.58 o                         
   1   3  14      33890.21      34187.39      2587.32 o                         
   3   3  14      37840.70      39157.34      2777.43 o                         
   5   3  14       9078.61      10717.69      1192.70 o                         
   7   3  14       5602.76       4385.04       804.85 o                         
   9   3  14       1236.13       2207.09      1219.76 o                         
 -10   4  14        154.81        854.11       709.79 o                         
  -8   4  14        177.05        -15.26       403.12 o                         
  -6   4  14        731.85       1309.96       813.87 o                         
  -4   4  14       1867.43       1740.84       427.40 o                         
  -2   4  14       3955.25       4134.57      1319.68 o                         
   0   4  14        916.80        923.50       275.45 o                         
   2   4  14       2525.19       2455.49       342.06 o                         
   4   4  14       1736.51       2688.62       920.03 o                         
   6   4  14        167.97         13.18       332.35 o                         
   8   4  14        501.51        351.77       339.29 o                         
  -9   5  14       2911.97       4006.90      1570.85 o                         
  -7   5  14       7291.53       5248.87      1686.72 o                         
  -5   5  14      17946.50      18859.16      1878.91 o                         
  -3   5  14      22681.74      21413.87      1640.92 o                         
  -1   5  14      43900.77      38948.50      3367.88 o                         
   1   5  14      31899.71      32024.01      2381.94 o                         
   3   5  14      23432.83      22365.12      1563.91 o                         
   5   5  14       9351.65       8646.59      1105.28 o                         
   7   5  14       6198.27       8796.46      1194.79 o                         
  -8   6  14        101.25        423.93       298.35 o                         
  -6   6  14      10648.10      12899.11      1255.15 o                         
  -4   6  14        418.83        599.47       317.78 o                         
  -2   6  14      30599.61      31289.93      4469.69 o                         
   0   6  14        856.17        488.46       145.71 o                         
   2   6  14      23181.12      23140.13      1621.50 o                         
   4   6  14        688.25       1296.09       631.39 o                         
   6   6  14       3821.26       3413.67       674.41 o                         
   8   6  14        180.87        199.82       280.31 o                         
  -7   7  14       3590.96       5414.00      1155.93 o                         
  -5   7  14       1323.00       1882.38       618.90 o                         
  -3   7  14       9812.80      10350.65      1549.34 o                         
  -1   7  14       2459.01       2612.29       931.13 o                         
   1   7  14      10793.44      12826.95      1807.44 o                         
   3   7  14       1935.67       2362.51       586.29 o                         
   5   7  14       4782.22       5985.03      1065.04 o                         
   7   7  14        310.50       -466.95       713.96 o                         
  -6   8  14        535.79       -283.09       566.86 o                         
  -4   8  14      23930.92      26377.57      4485.65 o                         
  -2   8  14       2130.04       2343.08       894.35 o                         
   0   8  14      33181.45      29026.64      2640.74 o                         
   2   8  14       2010.60       2733.71       967.90 o                         
   4   8  14      16972.49      15964.48      2204.32 o                         
  -3   9  14       1489.74       1724.18       725.06 o                         
  -1   9  14        222.91        351.77       728.53 o                         
   1   9  14       1486.88        691.75      1277.35 o                         
   3   9  14        157.91       1084.47       810.40 o                         
  -2  10  14       7736.74       7349.81      1878.21 o                         
  -9   1  15       8171.76       9413.28      1559.74 o                         
  -7   1  15      12976.01      14455.38      1954.54 o                         
  -5   1  15      43230.63      46377.40      3418.53 o                         
  -3   1  15      35389.86      32451.42      1492.44 o                         
  -1   1  15      47656.98      49642.60      2705.96 o                         
   1   1  15      21356.21      20718.64      1352.98 o                         
   3   1  15      14353.28      16344.70      1478.57 o                         
   5   1  15       1449.60       2508.91       753.51 o                         
   7   1  15       2300.32       2532.50       751.42 o                         
  -8   2  15       1016.33        902.68       382.30 o                         
  -6   2  15      33697.73      28745.64      2354.19 o                         
  -4   2  15       3588.82       3997.19       577.97 o                         
  -2   2  15      78278.73      68984.67      1959.39 o                         
   0   2  15       4365.88       3985.40       425.32 o                         
   2   2  15      25236.49      26329.70      3378.98 o                         
   4   2  15        432.63        933.90       335.82 o                         
   6   2  15       4603.89       3963.19       870.76 o                         
   8   2  15         86.11         82.57       314.31 o                         
  -9   3  15        496.91       -542.58       542.58 o                         
  -7   3  15       9410.69      11374.75      1646.47 o                         
  -5   3  15        960.15       1846.99       482.22 o                         
  -3   3  15      21014.99      25215.40      1263.48 o                         
  -1   3  15       1871.83       2572.74      1109.44 o                         
   1   3  15      12014.02      13786.53      1153.85 o                         
   3   3  15         46.20         61.06       235.21 o                         
   5   3  15       4792.40       5577.75       840.93 o                         
   7   3  15        383.90       1006.06       468.34 o                         
 -10   4  15        674.12       1160.79       852.72 o                         
  -8   4  15      24721.89      27790.92      3724.51 o                         
  -6   4  15       3681.95       4918.60       765.30 o                         
  -4   4  15      84559.53      86857.89      3148.63 o                         
  -2   4  15       6427.84       6492.23      1708.22 o                         
   0   4  15      80741.03      85957.29      5772.02 o                         
   2   4  15       2556.96       2809.34       315.70 o                         
   4   4  15      20096.14      22193.74      1656.19 o                         
   6   4  15        255.75        523.85       274.76 o                         
   8   4  15       4424.28       3571.87       789.59 o                         
  -9   5  15        214.82       -662.61       662.61 o                         
  -7   5  15       4371.12       5314.79       897.82 o                         
  -5   5  15         69.57        -24.98       383.69 o                         
  -3   5  15      11130.18       9900.35      1180.91 o                         
  -1   5  15        191.27       1606.92      1039.37 o                         
   1   5  15       6810.22       7846.59      1009.53 o                         
   3   5  15        378.26        598.78       478.05 o                         
   5   5  15       1584.51       1225.31       421.16 o                         
   7   5  15        263.15        643.19       374.67 o                         
  -8   6  15       1199.42       1652.72       511.36 o                         
  -6   6  15      17020.33      17373.66      2334.76 o                         
  -4   6  15       4476.56       5569.42       924.19 o                         
  -2   6  15      27036.21      23882.54      3471.96 o                         
   0   6  15       2750.40       2422.88      1040.75 o                         
   2   6  15      18689.55      19701.48      1794.95 o                         
   4   6  15        384.51        -69.38       291.41 o                         
   6   6  15       5041.37       5491.02       967.90 o                         
   8   6  15         43.39        -61.75       455.16 o                         
  -7   7  15       1953.97       3216.62       936.68 o                         
  -5   7  15      12033.62      13215.50      2157.14 o                         
  -3   7  15       5663.09       2812.12      1343.96 o                         
  -1   7  15      16706.00      19641.81      2131.47 o                         
   1   7  15       3211.82       4167.87      1047.69 o                         
   3   7  15       5340.12       4936.65      1198.95 o                         
   5   7  15        943.40        532.87       455.16 o                         
   7   7  15        823.67        568.95       407.98 o                         
  -6   8  15        667.49       1666.59      1275.96 o                         
  -4   8  15        476.01        790.28       571.72 o                         
  -2   8  15        922.53       1429.30       585.60 o                         
   0   8  15        334.23       1026.18       562.70 o                         
   2   8  15        199.60        824.97       554.38 o                         
   4   8  15        467.67        473.89       769.46 o                         
  -3   9  15       5833.37       7519.10      1509.79 o                         
  -1   9  15       5288.60       5278.71      1955.23 o                         
   1   9  15       4274.09       4217.83      1117.08 o                         
  -2  10  15       6010.60       5599.26      1637.45 o                         
 -10   0  16       1063.09       1299.56      1034.51 o                         
  -8   0  16      32069.21      28636.70      3880.63 o                         
  -6   0  16       1692.80       1865.03       539.11 o                         
  -4   0  16      75577.30      65430.84      5622.16 o                         
  -2   0  16       1091.25        471.81       373.98 o                         
   0   0  16      28222.91      30959.67      1565.29 o                         
   2   0  16        824.00       1630.52       585.60 o                         
   4   0  16       5567.64       4740.29      1296.09 o                         
   6   0  16        218.51        479.44       514.13 o                         
   8   0  16       3797.21       3473.34      1304.41 o                         
  -9   1  16        190.52       2005.19      1107.36 o                         
  -7   1  16      10319.09       9393.16      1376.57 o                         
  -5   1  16        170.57        913.09       303.21 o                         
  -3   1  16      11560.91      10336.08       539.11 o                         
  -1   1  16        436.07       1293.31       269.90 o                         
   1   1  16       5743.61       7199.94       684.82 o                         
   3   1  16       2730.81       2726.08       857.58 o                         
   5   1  16       2299.42       2356.96       723.67 o                         
   7   1  16        525.49       1244.05       531.48 o                         
 -10   2  16       6893.61       3909.77      1309.96 o                         
  -8   2  16       1320.56       1486.89       713.96 o                         
  -6   2  16      24258.00      23486.36      1434.85 o                         
  -4   2  16       2276.60       2393.74       459.32 o                         
  -2   2  16      23716.60      20643.02      1112.22 o                         
   0   2  16        105.52        283.78       177.62 o                         
   2   2  16       6125.72       6567.16       970.68 o                         
   4   2  16        694.05        475.28       296.27 o                         
   6   2  16       2306.72       2506.14       756.98 o                         
   8   2  16         87.70        790.28       514.83 o                         
  -9   3  16       8670.49       7562.12      2127.30 o                         
  -7   3  16       5716.84       7864.63      1359.92 o                         
  -5   3  16      22960.89      19788.21      2300.07 o                         
  -3   3  16       5643.84       5508.37       858.28 o                         
  -1   3  16      13824.74      16047.04      2373.61 o                         
   1   3  16        833.54       1488.28       371.90 o                         
   3   3  16       1085.46       1414.73       433.65 o                         
   5   3  16        162.37        214.40       187.34 o                         
   7   3  16        729.59       1645.78       605.72 o                         
 -10   4  16        190.47       -316.39       316.39 o                         
  -8   4  16        736.71        -80.49       300.43 o                         
  -6   4  16       1284.66       2048.90       557.15 o                         
  -4   4  16       1094.49       1013.00       338.59 o                         
  -2   4  16        806.49        911.01       896.44 o                         
   0   4  16         21.11        600.17       466.26 o                         
   2   4  16        253.97        395.49       256.72 o                         
   4   4  16        486.71        555.07       208.15 o                         
   6   4  16        169.89       -126.97       202.60 o                         
   8   4  16         61.73        -71.47       312.92 o                         
  -9   5  16       4265.01       5887.20      1929.56 o                         
  -7   5  16       6298.78       5085.13       836.77 o                         
  -5   5  16       9094.04      11196.44      1657.57 o                         
  -3   5  16       8939.22       8813.80      1159.40 o                         
  -1   5  16       4912.12       5225.97      1577.78 o                         
   1   5  16       1290.79       1731.82       469.03 o                         
   3   5  16       1434.39       3522.61      1197.56 o                         
   5   5  16        130.46        337.20       234.52 o                         
   7   5  16       1053.79       1287.76       525.23 o                         
  -8   6  16        340.54        455.85       449.61 o                         
  -6   6  16      16161.33      15847.91      1489.67 o                         
  -4   6  16        646.91        891.58       569.64 o                         
  -2   6  16      16643.54      15954.76      2944.64 o                         
   0   6  16        426.82       1531.99       926.27 o                         
   2   6  16       4607.43       4628.58      1631.21 o                         
   4   6  16         97.21         18.73       466.26 o                         
   6   6  16       1748.12       1734.59       567.56 o                         
  -7   7  16       2138.29       3125.73       908.23 o                         
  -5   7  16        143.87         75.63       224.11 o                         
  -3   7  16       2228.70       1978.82      1249.60 o                         
  -1   7  16         58.06        909.62       838.15 o                         
   1   7  16       1534.75       1856.71      1040.75 o                         
   3   7  16        433.28       2271.62      1323.84 o                         
   5   7  16        771.47       1036.59      1289.15 o                         
  -4   8  16      16391.63      12641.00      2959.91 o                         
  -2   8  16        589.85       1338.41       630.70 o                         
   0   8  16      11775.76      13044.82      1814.38 o                         
   2   8  16        193.32       -253.94       484.99 o                         
  -3   9  16       2798.48       3220.79       899.21 o                         
  -1   9  16         11.63        523.15       595.31 o                         
   1   9  16       1503.85       2133.55       798.61 o                         
  -9   1  17       4940.16       3711.33      1490.36 o                         
  -7   1  17       3150.38       1828.26       627.92 o                         
  -5   1  17       4413.54       4906.81       489.85 o                         
  -3   1  17        762.81        969.29       464.18 o                         
  -1   1  17        238.59        756.98       230.35 o                         
   1   1  17       2365.95       2805.18       397.57 o                         
   3   1  17        479.08        289.33       265.74 o                         
   5   1  17        268.43        338.59       385.77 o                         
   7   1  17       1550.43       1880.30       763.22 o                         
 -10   2  17       6368.33       2816.28      1316.90 o                         
  -8   2  17        502.22        722.28       416.30 o                         
  -6   2  17      15573.82      13855.91      1117.08 o                         
  -4   2  17        166.69         83.95       141.54 o                         
  -2   2  17       6046.24       6794.04       805.54 o                         
   0   2  17       1222.94       1209.36       240.76 o                         
   2   2  17       1781.06       1581.25       542.58 o                         
   4   2  17         82.25        -65.22       241.46 o                         
   6   2  17       3561.88       3643.33       956.80 o                         
   8   2  17        225.34        -89.50       515.52 o                         
  -9   3  17        138.46       1152.46       890.19 o                         
  -7   3  17       2028.90       2540.13       554.38 o                         
  -5   3  17        415.56        888.80       460.71 o                         
  -3   3  17       1149.86       1098.34       376.06 o                         
  -1   3  17       3237.97       4543.93      1276.66 o                         
   1   3  17       1087.44        861.74       417.00 o                         
   3   3  17       3140.99       2617.84       730.61 o                         
   5   3  17       1052.06       1588.19       898.52 o                         
   7   3  17        481.83        693.14       414.91 o                         
  -8   4  17      15352.04      13790.00      1383.51 o                         
  -6   4  17        224.11        131.83       176.93 o                         
  -4   4  17      16929.49      16478.61      1461.22 o                         
  -2   4  17        517.58       1344.65       919.33 o                         
   0   4  17       5346.21       6990.40      1697.12 o                         
   2   4  17        837.27        460.01       265.05 o                         
   4   4  17       4367.08       4890.16       847.87 o                         
   6   4  17         97.42       -238.68       346.92 o                         
   8   4  17       4462.97       5867.08      2015.59 o                         
  -9   5  17         17.45        -32.61       317.08 o                         
  -7   5  17       4611.79       4735.43       851.34 o                         
  -5   5  17         17.45        429.48       299.74 o                         
  -3   5  17       4880.00       4154.69      1457.75 o                         
  -1   5  17        492.77         17.35       213.01 o                         
   1   5  17       2501.76       3751.57      1431.38 o                         
   3   5  17        193.95         85.34       454.46 o                         
   5   5  17       2018.20       2200.85       642.49 o                         
   7   5  17        102.09        501.64       336.51 o                         
  -8   6  17        456.98        537.03       443.36 o                         
  -6   6  17       3653.40       3827.20       790.97 o                         
  -4   6  17        179.30        523.15       299.04 o                         
  -2   6  17       3481.34       3041.08      1391.14 o                         
   0   6  17        588.43       -271.29       636.25 o                         
   2   6  17       2081.36       2182.81      1189.93 o                         
   4   6  17        273.35        575.88       622.37 o                         
   6   6  17       1434.97        582.13       360.10 o                         
  -7   7  17        989.97       1631.21       724.37 o                         
  -5   7  17       6037.26       5681.83       998.43 o                         
  -3   7  17        660.21        276.84       358.02 o                         
  -1   7  17       2284.63        652.90       984.55 o                         
   1   7  17        332.15       2606.05      1340.49 o                         
   3   7  17        777.68        -97.14       692.45 o                         
  -4   8  17        464.39       -120.73       288.64 o                         
  -2   8  17        205.10         24.98       282.39 o                         
   0   8  17        312.79       1153.16      1056.02 o                         
   2   8  17        269.97        836.07       785.42 o                         
  -1   9  17        935.22       1632.60       913.09 o                         
 -10   0  18         94.02        245.62       880.48 o                         
  -8   0  18       9695.18      10038.42      2417.33 o                         
  -6   0  18        220.23        305.29       377.45 o                         
  -4   0  18       4853.95       4409.33       871.46 o                         
  -2   0  18       2448.13       3622.52      1207.97 o                         
   0   0  18       3208.48       3659.29       559.93 o                         
   2   0  18        122.89        498.87       259.49 o                         
   4   0  18      14823.62      16171.24      2883.58 o                         
   6   0  18        624.26        -45.10       219.25 o                         
  -9   1  18         13.01        652.90       917.25 o                         
  -7   1  18       1592.23       1951.76       582.13 o                         
  -5   1  18        618.14        773.63       266.43 o                         
  -3   1  18       1346.89       1745.00       604.33 o                         
  -1   1  18       1430.45       2255.66       405.89 o                         
   1   1  18       2568.76       3446.98       455.16 o                         
   3   1  18        519.78        652.90       238.68 o                         
   5   1  18       2820.83       3587.83       918.64 o                         
   7   1  18        357.22       1015.78      1002.59 o                         
 -10   2  18       2700.53       1465.38      1053.94 o                         
  -8   2  18        230.00        442.67       319.16 o                         
  -6   2  18       3341.33       2710.82       514.13 o                         
  -4   2  18        876.03        965.82       315.00 o                         
  -2   2  18       1400.92        625.84       539.80 o                         
   0   2  18        913.77        820.81       220.64 o                         
   2   2  18       3608.28       4359.37       813.87 o                         
   4   2  18        454.93        307.37       169.99 o                         
   6   2  18       6089.22       6700.38      1269.03 o                         
  -7   3  18        571.67        976.92       327.49 o                         
  -5   3  18       1429.67       1184.38       377.45 o                         
  -3   3  18        240.32        417.69       299.74 o                         
  -1   3  18        553.59        569.64       505.81 o                         
   1   3  18        391.57        551.60       231.05 o                         
   3   3  18       2401.31       1580.56       557.15 o                         
   5   3  18       2920.56       2429.81       995.66 o                         
   7   3  18       3500.42       3848.02      1109.44 o                         
  -8   4  18        429.35         49.96       213.01 o                         
  -6   4  18        162.57        772.93       389.24 o                         
  -4   4  18        705.35        740.32       263.66 o                         
  -2   4  18        319.37       -462.09       552.99 o                         
   0   4  18        241.14        131.14       611.96 o                         
   2   4  18        311.52        600.86       261.58 o                         
   4   4  18        236.65         -8.33       200.52 o                         
   6   4  18        540.55        203.99       356.63 o                         
  -9   5  18        924.34        535.64       690.37 o                         
  -7   5  18        894.31       1968.41       562.70 o                         
  -5   5  18        476.90        441.28       512.74 o                         
  -3   5  18        170.18       1746.39      1078.92 o                         
  -1   5  18        729.14       2087.75      1075.45 o                         
   1   5  18        246.73       1114.99       847.87 o                         
   3   5  18       3366.76       2363.21      1220.46 o                         
   5   5  18        829.97        872.85       299.74 o                         
   7   5  18       2659.71       2999.45       835.38 o                         
  -8   6  18        118.81       -357.33       357.33 o                         
  -6   6  18       4855.92       5332.13       934.60 o                         
  -2   6  18       3129.14       3757.82      1386.28 o                         
   0   6  18        117.10        660.53       614.74 o                         
   2   6  18       4187.28       3462.94      1545.87 o                         
   4   6  18        468.10       -328.18       337.20 o                         
   6   6  18       4248.82       3678.72      1135.81 o                         
  -7   7  18        226.31       -287.25       777.10 o                         
  -5   7  18        307.08        285.17      1147.61 o                         
  -3   7  18        476.28       1985.07      1450.81 o                         
  -1   7  18        622.48       1816.46       988.72 o                         
   1   7  18        848.78       2223.05      1256.54 o                         
   3   7  18        458.32        695.22       887.42 o                         
  -4   8  18       4322.25       3524.69      1614.56 o                         
  -2   8  18        125.00        248.39       249.78 o                         
   0   8  18       4552.36       4138.73      1537.54 o                         
   2   8  18        192.86       -498.87       788.20 o                         
  -9   1  19        934.83       1498.69       709.10 o                         
  -7   1  19        321.83        457.24       359.41 o                         
  -5   1  19        868.52        942.23       248.39 o                         
  -3   1  19        462.16        217.17       256.72 o                         
  -1   1  19       5635.39       7458.74       768.77 o                         
   1   1  19       4321.49       4239.34       572.41 o                         
   3   1  19      13392.25      13851.75      1359.23 o                         
   5   1  19       8671.38       9189.17      1570.15 o                         
   7   1  19       6270.43       7179.82      1389.75 o                         
 -10   2  19       2403.95       1688.80      1084.47 o                         
  -8   2  19         44.76        657.06       278.23 o                         
  -6   2  19       2877.94       2426.35       523.15 o                         
  -4   2  19         83.52         13.88       150.56 o                         
  -2   2  19       4558.98       5521.55      1112.91 o                         
   0   2  19        771.32        847.17       285.86 o                         
   2   2  19      17077.91      17683.11      1350.90 o                         
   4   2  19       1945.24       2549.85       627.92 o                         
   6   2  19       9050.99       8966.45      1817.85 o                         
  -7   3  19        565.20        825.67       323.33 o                         
  -5   3  19        242.14        219.25       267.82 o                         
  -3   3  19       1818.93       1918.46       983.86 o                         
  -1   3  19        479.59       1885.85       947.78 o                         
   1   3  19       5345.02       5640.19      1808.14 o                         
   3   3  19        133.47       1257.23      1028.96 o                         
   5   3  19       2813.41       5016.44      1470.24 o                         
   7   3  19        659.52        469.03       405.89 o                         
  -8   4  19       4091.29       3753.65       788.20 o                         
  -6   4  19         98.28        221.33       265.74 o                         
  -4   4  19       5461.04       5022.68       866.60 o                         
  -2   4  19        306.81        235.90       348.31 o                         
   0   4  19      16802.84      16979.56      2723.31 o                         
   2   4  19       2010.83       2430.51      1450.12 o                         
   4   4  19      22062.68      22215.25      4146.37 o                         
   6   4  19       2188.78       2478.38       828.44 o                         
  -7   5  19        861.00       1434.85       475.97 o                         
  -5   5  19        156.92        648.04       296.27 o                         
  -3   5  19       1261.14       3802.92      1547.95 o                         
  -1   5  19        108.91        799.99       861.74 o                         
   1   5  19       2780.44       3460.86      1475.10 o                         
   3   5  19        415.72       1600.68      1100.42 o                         
   5   5  19       1615.59       1038.67       639.72 o                         
  -8   6  19         41.17         50.65       415.61 o                         
  -6   6  19       1577.86       1680.47       557.15 o                         
  -2   6  19       4296.74       3405.35      1440.40 o                         
   0   6  19        541.00       1164.26       970.68 o                         
   2   6  19       6980.77       8594.55      2425.65 o                         
   4   6  19       1594.34       2538.05      1249.60 o                         
   6   6  19       5465.03       3739.08      1125.40 o                         
  -5   7  19       1161.17       -197.05       271.98 o                         
  -3   7  19        573.31        602.94       744.49 o                         
  -1   7  19       1773.49       3286.01      1488.28 o                         
   1   7  19       3032.40       2495.04      1458.44 o                         
   3   7  19       3518.61       2158.52      1395.30 o                         
  -4   8  19         29.78       -428.10       833.30 o                         
  -2   8  19         59.02       2110.65      1459.14 o                         
   0   8  19         49.15        818.03       934.60 o                         
  -8   0  20       5191.45       5724.15      1251.68 o                         
  -6   0  20        714.83        916.56       969.29 o                         
  -4   0  20      18883.22      17449.98      2366.68 o                         
  -2   0  20       5389.07       8817.27      2040.57 o                         
   0   0  20      60432.18      59063.50      3051.49 o                         
   2   0  20       9022.07      11929.82      1511.87 o                         
   4   0  20      34744.86      31273.28      4261.54 o                         
   6   0  20       4204.60       4773.59      1602.76 o                         
  -9   1  20         28.78        256.72       905.46 o                         
  -7   1  20       1003.23       1137.89       423.93 o                         
  -5   1  20         89.71        925.58       512.74 o                         
  -3   1  20       5484.30       6542.18       801.38 o                         
  -1   1  20        121.92        851.34       487.07 o                         
   1   1  20       6997.98       9494.46       912.39 o                         
   3   1  20       1590.86       2082.20       596.01 o                         
   5   1  20       2555.64       2925.91       899.21 o                         
  -8   2  20        216.18        518.30       371.20 o                         
  -6   2  20       4903.91       5682.52       940.15 o                         
  -4   2  20       1490.25       1769.98       429.48 o                         
  -2   2  20      19731.39      22669.02      2229.99 o                         
   0   2  20       5851.52       6769.76      1656.88 o                         
   2   2  20      26411.87      28004.62      1741.53 o                         
   4   2  20       4722.69       4815.92       943.62 o                         
   6   2  20       9027.02       7892.39      1505.62 o                         
  -7   3  20        636.89        737.55       524.54 o                         
  -5   3  20       3863.30       4266.40       718.81 o                         
  -3   3  20       4956.25       4867.26      1527.13 o                         
  -1   3  20      13991.08      18493.51      2712.21 o                         
   1   3  20      13718.99      13207.17      2499.20 o                         
   3   3  20      15140.32      19528.02      2091.92 o                         
   5   3  20       7337.68       5929.52      1793.57 o                         
  -8   4  20         60.53        715.35       407.28 o                         
  -6   4  20        160.31        231.74       335.12 o                         
  -4   4  20        363.45        956.80       453.77 o                         
  -2   4  20        805.32        117.95       479.44 o                         
   0   4  20        474.75       1009.53       701.47 o                         
   2   4  20       1805.51       2518.63      1404.32 o                         
   4   4  20        784.86        240.76       336.51 o                         
   6   4  20        417.88       -147.09       609.19 o                         
  -7   5  20       1149.56        459.32       446.14 o                         
  -5   5  20       3727.68       5455.63      1028.27 o                         
  -3   5  20       3369.95       4258.77      1522.28 o                         
  -1   5  20      13279.21      13760.85      2626.86 o                         
   1   5  20       8852.52       7811.90      2141.18 o                         
   3   5  20      11355.25       9139.91      2579.68 o                         
   5   5  20       5709.01       9421.60      3031.37 o                         
  -6   6  20       1728.53       1673.53       570.33 o                         
  -2   6  20       5949.22       7333.16      2132.16 o                         
   0   6  20        609.85        707.02       759.75 o                         
   2   6  20       8247.56       5255.12      1983.68 o                         
   4   6  20        711.87        872.85       378.14 o                         
  -5   7  20        119.51       1389.75      1056.02 o                         
  -3   7  20       3178.27       3401.88      1545.17 o                         
  -1   7  20        448.13        -18.73       462.79 o                         
   1   7  20       3811.82       4987.99      1805.36 o                         
  -9   1  21       2281.64       3111.16      1441.10 o                         
  -7   1  21       3425.42       3825.12       781.95 o                         
  -5   1  21      13372.33      16385.64      1657.57 o                         
  -3   1  21      14530.25      12944.90      1433.47 o                         
  -1   1  21      27520.17      28385.54      2678.21 o                         
   1   1  21      19732.08      18985.44      1280.82 o                         
   3   1  21      14624.29      17028.13      1541.70 o                         
   5   1  21       5092.55       4523.81      1219.76 o                         
  -8   2  21        374.98        120.03       292.80 o                         
  -6   2  21       6996.70       6831.51      1103.20 o                         
  -4   2  21       2294.51       3215.24       650.82 o                         
  -2   2  21      24371.06      26027.19      2467.28 o                         
   0   2  21       4339.79       3707.86      1247.52 o                         
   2   2  21      14655.92      14419.30      1756.10 o                         
   4   2  21       1718.35         82.57       711.88 o                         
   6   2  21       2405.78       1651.33       686.20 o                         
  -7   3  21       3146.10       4015.92       908.23 o                         
  -5   3  21        522.35        507.19       321.25 o                         
  -1   3  21       1831.32       1797.04       933.21 o                         
   1   3  21       7210.14      11405.28      2418.02 o                         
   3   3  21       1424.26       1877.52       740.32 o                         
   5   3  21       2826.98       3175.69       840.24 o                         
  -6   4  21       1846.05       2667.80       679.96 o                         
  -4   4  21      23430.74      21925.92      1945.52 o                         
  -2   4  21       5534.10       6977.22      1894.87 o                         
   0   4  21      34148.62      31959.49      3800.83 o                         
   2   4  21       4915.27       8139.39      2333.37 o                         
   4   4  21      12069.11      13112.12      3255.48 o                         
   6   4  21       1239.60        464.87       460.71 o                         
  -7   5  21        701.31        808.32       620.98 o                         
  -5   5  21        112.50        -33.30       464.87 o                         
  -3   5  21       2630.11       6239.67      1994.09 o                         
  -1   5  21        100.70       1461.91       820.81 o                         
   1   5  21       2382.81       1096.96       830.52 o                         
   3   5  21         33.91       3109.08      1659.66 o                         
   5   5  21        492.59       -290.02       581.43 o                         
  -6   6  21       5225.81       5010.19       992.19 o                         
  -2   6  21      10682.45       9724.12      2346.55 o                         
   0   6  21       3916.84       3378.98      1343.96 o                         
   2   6  21       9247.45      11685.59      2884.97 o                         
  -5   7  21       2790.24       2662.25      1297.47 o                         
  -3   7  21       2791.78       4408.64      1905.27 o                         
  -1   7  21       6249.38       8132.45      2175.87 o                         
   1   7  21       2904.35       3341.52      1548.64 o                         
  -8   0  22       9940.02       9885.08      2510.99 o                         
  -6   0  22       3359.56       5429.96      1296.09 o                         
  -4   0  22      33292.40      30767.47      2844.03 o                         
  -2   0  22       5536.07       7952.75      2026.00 o                         
   0   0  22      23558.84      22063.30      1917.07 o                         
   2   0  22       1910.50       3628.76      1043.53 o                         
   4   0  22       3920.90       3594.07      1557.66 o                         
  -7   1  22       3680.53       4663.97       813.87 o                         
  -5   1  22        119.01        632.78       529.40 o                         
  -3   1  22       7014.94       8257.35      2107.87 o                         
  -1   1  22        191.48        884.64       435.73 o                         
   1   1  22       3957.80       5636.73       715.35 o                         
   3   1  22         71.63        232.44       512.74 o                         
   5   1  22       1071.60        251.86      1005.37 o                         
  -8   2  22       1103.16       3104.92      1435.55 o                         
  -6   2  22       9833.27      11917.33      1462.61 o                         
  -4   2  22       3893.28       4062.41       963.04 o                         
  -2   2  22      15118.86      14978.54      1888.62 o                         
   0   2  22       2716.17       5147.57      1382.82 o                         
   2   2  22       5814.27       5963.52      1106.67 o                         
   4   2  22        340.66        297.66       503.73 o                         
  -7   3  22       2890.40       4087.39       919.33 o                         
  -5   3  22      11343.97      10943.19      1473.01 o                         
  -1   3  22      14536.89      18009.21      2734.41 o                         
   1   3  22       3394.59       3978.46      1440.40 o                         
   3   3  22       3886.03       3747.41       965.82 o                         
   5   3  22        409.61        -10.41       580.74 o                         
  -6   4  22        727.63       1326.61       604.33 o                         
  -4   4  22        545.92        707.71       629.31 o                         
  -2   4  22       1456.97        958.88       738.24 o                         
   0   4  22        119.22        610.58       353.86 o                         
   2   4  22        189.66       1135.12      1210.74 o                         
   4   4  22        149.01       -464.18      1224.62 o                         
  -7   5  22       2950.98       1814.38      1033.12 o                         
  -5   5  22       6844.15       8099.84      1337.02 o                         
  -1   5  22       6734.43       6954.32      1821.32 o                         
   1   5  22       4916.46       6075.92      1939.27 o                         
   3   5  22       2266.93       3068.14      1525.75 o                         
  -6   6  22       4628.11       3934.75       909.62 o                         
  -4   6  22        600.62       1121.93       849.26 o                         
  -2   6  22       7303.04       6660.13      2045.43 o                         
   0   6  22        611.68        672.33       775.02 o                         
   2   6  22       2169.62       2170.32      1257.93 o                         
  -5   7  22        350.57       2519.32      1475.79 o                         
  -1   7  22        385.96       1023.41       979.70 o                         
  -7   1  23       2970.72       3034.15       666.08 o                         
  -5   1  23       6359.18       5769.94       923.50 o                         
  -3   1  23       3324.23       1881.68       794.44 o                         
  -1   1  23       2490.34       3700.23       734.77 o                         
   1   1  23        159.33        616.13       500.95 o                         
   3   1  23        202.74         61.06       430.18 o                         
   5   1  23        112.23       -994.96       994.96 o                         
  -6   2  23       7563.74       7258.92      1171.89 o                         
  -4   2  23       1049.04       1722.80      1074.06 o                         
  -2   2  23       4991.86       6107.84      1223.93 o                         
   0   2  23        144.32       -302.51       302.51 o                         
   2   2  23        513.74        623.06       917.95 o                         
   4   2  23         22.09       -140.15       587.68 o                         
  -7   3  23       1966.15       1124.01       890.19 o                         
  -5   3  23         38.40        -42.32       258.80 o                         
  -1   3  23         87.28        188.72       534.25 o                         
   1   3  23        638.35        220.64       283.09 o                         
   3   3  23        391.91       1600.68      1195.48 o                         
   5   3  23        329.63       -162.36       487.07 o                         
  -6   4  23       1173.61        650.12       541.19 o                         
  -4   4  23      10490.72       7132.64      1760.96 o                         
  -2   4  23        613.74        527.32       849.95 o                         
   0   4  23       3475.92       4026.33      1353.67 o                         
   2   4  23         81.63        607.11       769.46 o                         
   4   4  23        490.45       1212.83       952.64 o                         
  -1   5  23         21.29       -860.36       860.36 o                         
   1   5  23       1080.48       1860.87       908.93 o                         
   3   5  23        139.94        224.80       276.84 o                         
  -6   6  23       2282.07       1015.78       717.43 o                         
  -4   6  23        811.73        233.13       543.97 o                         
  -2   6  23       2151.28       3054.27      1424.45 o                         
   0   6  23         66.06       1462.61      1008.84 o                         
   2   6  23        759.54       -326.10       411.44 o                         
  -6   0  24        171.75       1053.24       743.79 o                         
  -4   0  24       2790.01       2112.73      1020.63 o                         
  -2   0  24        188.16        872.15       398.26 o                         
   0   0  24        123.24       -204.68       204.68 o                         
   2   0  24        313.23        336.51       403.81 o                         
   4   0  24        418.17        485.69       659.14 o                         
  -5   1  24         23.51        287.94       289.33 o                         
  -3   1  24        682.50        533.56      1770.67 o                         
  -1   1  24        290.03        573.80       568.95 o                         
   1   1  24        275.22        153.34       256.72 o                         
   3   1  24        327.84        216.48       267.13 o                         
   5   1  24        362.28       -103.38       486.38 o                         
  -6   2  24       1763.50       1220.46       528.70 o                         
  -4   2  24        116.56       -654.29       654.29 o                         
  -2   2  24        343.99        407.98       767.38 o                         
   0   2  24        390.39        727.83       361.49 o                         
   2   2  24        174.60        -20.12      1103.89 o                         
   4   2  24        107.44         91.59       443.36 o                         
   6   2  24        384.97       -521.07       987.33 o                         
  -5   3  24       2175.03       1914.29       725.06 o                         
  -1   3  24        205.47        333.74       442.67 o                         
   1   3  24        132.22        700.08       848.56 o                         
   3   3  24         69.50       1309.96      1145.52 o                         
   5   3  24        158.28      -1135.12      1250.99 o                         
  -6   4  24        354.17        776.40       854.11 o                         
  -2   4  24        142.67        -56.20       256.03 o                         
   0   4  24        190.95       -177.62       566.86 o                         
   2   4  24        174.44       1465.38       988.72 o                         
   4   4  24        138.99        760.44       797.91 o                         
  -1   5  24        132.27       -602.94       916.56 o                         
   1   5  24        118.01        494.01       732.00 o                         
   3   5  24        238.60       2011.43      1149.69 o                         
  -4   6  24        213.88       -244.92       244.92 o                         
  -2   6  24        993.84        901.99      1054.63 o                         
   0   6  24        140.31       1284.29       852.72 o                         
  -5   1  25        134.76         19.43       250.47 o                         
  -3   1  25        145.23        339.98       509.97 o                         
  -1   1  25         59.83       1201.03       528.01 o                         
   1   1  25         69.29        658.45       412.14 o                         
   3   1  25        799.33        124.89       366.35 o                         
   5   1  25        763.12       -495.40       697.31 o                         
  -4   2  25         21.90       -272.68       354.55 o                         
  -2   2  25        206.53       -524.54       600.17 o                         
   0   2  25         20.45        341.37       645.27 o                         
   2   2  25        789.05       1161.48       551.60 o                         
   4   2  25        286.56       1579.87       940.15 o                         
  -1   3  25        370.44        750.04       523.15 o                         
   1   3  25        286.83        222.72       544.66 o                         
   3   3  25         92.59        489.85       990.80 o                         
  -2   4  25         84.02        693.14       471.81 o                         
   0   4  25        598.34        106.85       319.86 o                         
   2   4  25         90.44       1445.95      1250.99 o                         
  -1   5  25         30.28       1347.43      1162.18 o                         
   1   5  25        390.29       1457.75      1087.24 o                         
  -4   0  26        731.13       2118.28      1127.48 o                         
  -2   0  26        321.99        489.85       799.99 o                         
   0   0  26       4309.33       3834.83      1440.40 o                         
  -5   1  26         36.84       -147.09       274.07 o                         
  -3   1  26        337.09        968.60       527.32 o                         
  -1   1  26         13.73        437.81       450.30 o                         
   1   1  26        984.51        642.49       324.02 o                         
   3   1  26        273.86        323.33       940.15 o                         
  -4   2  26         84.24       1824.79      1141.36 o                         
  -2   2  26        941.06        811.09       844.40 o                         
   0   2  26        545.18        131.14       864.52 o                         
   2   2  26       3144.25       2977.95      1142.75 o                         
   4   2  26       1167.90       1121.93       889.50 o                         
  -1   3  26        912.97       2334.76      1189.24 o                         
   1   3  26       1728.07       2646.29       906.84 o                         
   3   3  26       2517.99       4236.56      1904.58 o                         
  -2   4  26         27.05       -351.08       770.16 o                         
   0   4  26         12.56       1499.38      1068.51 o                         
   2   4  26        375.95       1926.78      1180.22 o                         
  -1   5  26       1372.51       1285.68      1096.26 o                         
  -3   1  27       1925.14       2572.74       877.70 o                         
  -1   1  27       5389.74       5611.05      1414.04 o                         
   1   1  27       4944.82       4554.34      1606.92 o                         
  -2   2  27       3113.53       3124.34       856.19 o                         
   0   2  27       1369.33       1359.92       634.17 o                         
   2   2  27       4831.06       3602.40       913.09 o                         
   4   2  27       1007.79        736.85       758.36 o                         
  -1   3  27        331.91        772.93       522.46 o                         
   1   3  27       1759.18       1142.75       885.34 o                         
   3   3  27        652.16       3480.28      1778.30 o                         
  -2   4  27       1357.91       3628.76      1636.07 o                         
   0   4  27       7269.50       6046.09      1910.83 o                         
   2   4  27       2032.84       2154.36      1269.03 o                         
  -2   0  28       3040.61       3577.42      1487.58 o                         
   0   0  28      11509.43      12311.43      2617.84 o                         
  -1   1  28        275.43       1218.38      1735.98 o                         
   1   1  28       1107.06        441.28       334.43 o                         
  -2   2  28       5321.38       4055.47      1609.70 o                         
   0   2  28       2245.35       4216.44      1140.67 o                         
  -1   3  28       4782.61       6864.82      1496.60 o                         
   1   3  28       2729.75        791.67      1715.16 o                         
   0   4  28        133.21        570.33       666.08 o                         
  -1   1  29       2753.84       1927.48       881.87 o                         
   1   1  29       1373.47       2538.75      1180.91 o                         
   0   2  29        601.33       1467.46       879.78 o                         
  -1   3  29        227.71       1046.31       747.96 o                         
   1   3  29        440.70        475.28       990.80 o                         
   1   1  30        130.27       1079.61       610.58 o                         
                                                                                
